# Supplementary material for: Sertoli cell-enriched proteins in mouse and human testicular interstitial fluid
Source: PLoS One. 2023 Sep 1;18(9):e0290846. doi: 10.1371/journal.pone.0290846 (PMC10473511; doi:10.1371/journal.pone.0290846)
Supplement: S1 Table — S1A Table. Potential Sertoli cell-enriched proteins in mouse TIF. S1B Table. Further analysis of Sertoli cell-enriched proteins in mouse TIF; putative roles based on the literature. S1C Table. Proteins detected in mouse TIF that have previously been detected in porcine Sertoli cell-derived extracellular vesicles. S1D Table. Exosomal markers detected in mouse TIF and the effects of Sertoli cell ablation (DTX treatment). (XLSX) [file pone.0290846.s001.xlsx]

## Sheet: S1A Table
S1A Table. Potential Sertoli cell-enriched proteins in mouse TIF
Leading Uniprot ID detected in mouse TIF	Gene symbol	Alternate gene symbol	Protein name	RNASeq - Average RPKM Control	RNASeq - Average RPKM Busulphan	RNASeq - Average RPKM Busulphan+DTX	RNASeq - Ratio Busulphan/Control	RNASeq - Ratio Busulphan+DTX/Busulphan	Protein DTX/Control fold change	Protein DTX/Control adjPVal	Relative protein abundance in Control mice	Median iBAQ in controls	Median iBAQ (DTX)	mRNA expression in Mouse Testis Single Cell RNAseq Atlas (Jung et al)	Detected in exosomes?	Cytoplasmic protein	Cytoskeletal protein	Human ortholog gene symbol	Ortholog present in human TIF?	Human ortholog leading Uniprot ID	Human protein Mw	Relative abundance human TIF	Human Protein Atlas Tissue Cell RNA distribution in testis	Evidence for expression in human SC?	Human Protein Atlas IHC	Human Protein Atlas mRNA tissue distribution	Sertoli cell-enriched protein in testis based on all information
Q99PA7	Magea13	4930550L24Rik	MAGE family member A13	22.8934	73.639	1.4592	3.2166	0.0198156	0.206872	9.86e-11	++++	218000	7640	ND	No			No ortholog									Not clear
B2RWB7	9630033F20Rik	Tigar	Fructose-2,6-bisphosphatase TIGAR	7.48346	24.0184	8.77191	3.20953	0.365217	0.333985	5.17e-06	+++	53100	3190	Sertoli cells and some sgonia	No			TIGAR	No								Yes (mouse)
P55264-2	Adk		Adenosine kinase	14.3489	45.6931	14.1781	3.18443	0.31029	0.71188	0.00106	++++	300000	91600	Sertoli cells and some sgonia, early scytes	Yes	Yes		ADK	Yes	P55263-2	38.703	+++	Enriched in Sertoli cells, lower expression in Leydig cells	Yes	Sertoli cell nuclei and cytoplasm (particularly basal cytoplasm), could be stage specific, cytoplasm of some sgonia (HPA038409, HPA038391)	Highest in liver, expressed in a range of tissues.	Yes (mouse and human)
Q3UDY1	Akr1b3	Akr1b1	Aldose reductase	97.5523	235.981	101.899	2.41903	0.431811	0.583563	0.00194	+++++	4690000	1100000	Sertoli cells	Yes			AKR1B1	Yes	P15121	35.853	+++	High in Sertoli and Leydig cells, detected in sgonia and other interstitial cells	Yes	Variable between antibodies, no consensus or clear staining	Highest in adrenal, low level of expression in other tissues.	Yes (mouse)
Q571M4	Akr1c13		Aldo-keto reductase family 1 member C13	6.50553	14.5546	4.41412	2.23727	0.303279	0.333683	2.09e-09	++++	146000	12200	Sertoli cells	Yes	Yes		No ortholog									Yes (mouse)
Q91XV3	Basp1		Brain acid soluble protein 1	20.1682	126.962	7.64799	6.29516	0.0602384	0.268383	3.21e-06	+++	68200	3410	Sertoli cells	Yes	Yes		BASP1	Yes	P80723	22.693	+++	Not in Sertoli cells	No	No staining visible	Ubiquitous	Yes (mouse)
A0PK78	Ccdc25		Coiled-coil domain-containing protein 25	13.591	27.4886	7.79585	2.02255	0.283603	0.23737	9.61e-06	+++	59300	7850	Sertoli cells, sgonia/early scytes and some spermatids	Yes			CCDC25	No								No
Q543F6	Cdk5		Cyclin-dependent-like kinase 5	16.3132	66.5897	17.9273	4.08195	0.269221	0.206405	2.39e-09	+++	67100	1540	Sertoli cells and some sgonia	Yes	Yes	Yes	CDK5	Yes	Q00535-2	29.544	++	Highest in Sertoli cells but significant expression in Leydig cells and sgonia	Yes	Variable between antibodies, no consensus or clear staining	Ubiquitous, highest in brain	Yes (mouse)
Q549A5	Clu		Clusterin;Clusterin beta chain;Clusterin alpha chain	655.478	4059.04	1312.42	6.19249	0.323333	0.486677	1.45e-06	++++	868000	115000	Sertoli cells and some Leydig cells	Yes	Yes	Yes	CLU	Yes	P10909-4	48.803	++++	Highest in Sertoli cells compared to other somatic cells (not in germ cells)	Yes	Variable between antibodies, no consensus or clear staining	Ubiquitous, highest in liver, brain, epididymis, seminal vesicles	Yes (mouse and human)
E9Q1S9	Cst12		Cystatin-12	186.805	929.897	9.7589	4.97789	0.0104946	0.248828	0.000126	+++	112000	7250	Sertoli cells and some early scytes	No			No ortholog									Yes (mouse)
Q9Z0H6	Cst9		Cystatin-9	266.005	777.823	4.788	2.92409	0.00615564	0.476585	0.031	++++	118000	0	Sertoli cells and some early scytes	No			CST9 or CST9L	No								Yes (mouse)
Q3UWH6	Ctsl		Cathepsin L1;Cathepsin L1 heavy chain;Cathepsin L1 light chain	192.862	1000	253.506	5.18508	0.253506	0.383554	3.2e-07	++++	198000	7480	Sertoli cells and some early scytes and Leydig cells	Yes	Yes		CTSL	Yes	P07711	37.564	++	In scytes and sgonia, not Sertoli cells	No	Variable, one antibody shows granular staining in Sertoli cell cytoplasm and Leydig cells (HPA070413)	Highest in placenta and liver, ubiquitous	Yes (mouse)
Q9CWS0	Ddah1		N(G),N(G)-dimethylarginine dimethylaminohydrolase 1	7.22356	22.3659	0.994105	3.09625	0.0444474	0.235435	1.52e-09	++++	197000	9400	Sertoli cells and some sgonia	Yes			DDAH1	Yes	O94760	31.121	++++	Highest in Sertoli cells compared to other somatic cells (not in germ cells)	Yes	Variable, one antibody shows evidence of Sertoli cell cytoplasm and nuclear staining (HPA006308)	Highest in kidney, ubiquitous expression	Yes (mouse and human)
A0A0U1RNK7	Dock7		Dedicator of cytokinesis protein 7	29.0106	61.1502	25.7105	2.10786	0.420448	0.462234	0.0066	++	2080	487	Sertoli cells	Yes			DOCK7	Yes	Q96N67-4	238.27	++	Highest in spermatocytes and spermatids > Sertoli cells and Leydig cells	Yes	NA	Ubiquitous	Yes (mouse)
Q3TMU8	Dpysl4		Dihydropyrimidinase-related protein 4	6.50049	42.8132	0.657329	6.58616	0.0153534	0.244966	1.37e-09	+++	81000	2380	Not present	No	Yes		DPYSL4	Yes	Q5T0Q6	44.196	++	Not detected	No	Basal Sertoli cell staining (HPA049066)	Enriched in heart, pituitary, quite high in testis	No
Q8C845	Efhd2		EF-hand domain-containing protein D2	42.4944	106.344	40.9374	2.50254	0.384952	0.252537	1.01e-08	++++	403000	30400	Sertoli cells and some sgonia	Yes			EFHD2	Yes	Q96C19	26.697	+++	Only in Sertoli cells	Yes	Sertoli cell staining, basal cytoplasm and nuclear (HPA048961)	Various tissues, quite high in testis	Yes (mouse and human)
Q9DA01	Eppin		Eppin	38.9693	151.385	58.3308	3.88473	0.385314	0.27225	4.88e-07	+++	37700	3230	Sertoli cells, some early scytes and Leydig cells	No	Yes		EPPIN	No								Yes (mouse)
Q9ET47	Espn		Espin	53.292	198.876	37.1222	3.73183	0.18666	0.311889	4.55e-06	+++	13600	967	Sertoli cells	No	Yes	Yes	ESPN	Yes	A0A1B0GUN9	147.39	+	Sertoli cell specific	Yes	Apparent non-specific spermatid staining (based on known localization to Sertoli cells)	Mostly enriched in testis but high in some other tissues	Yes (mouse and human)
Q8C0D2	Etnk2		Ethanolamine kinase 2	22.6307	125.648	13.4848	5.55208	0.107322	0.543974	0.0103	+++	10900	3190	Sertoli cells	No			ETNK2	No								Yes (mouse)
Q497I3	Fabp5		Fatty acid-binding protein, epidermal	5.76078	66.0902	20.5285	11.4724	0.310613	0.27666	1.05e-05	++++	1290000	80600	Sertoli cells and some Leydig cells	Yes	Yes		FABP5	Yes	Q01469	15.164	+++	Scytes, early spermatids	No	Variable, uncertain	Not high in testis, highly enriched in eosophegus	Yes (mouse)
Q8VDH1-2	Fbxo21		F-box only protein 21	25.6444	98.2501	18.7807	3.83126	0.191152	0.262925	1.66e-09	+++	22200	663	Sertoli cells and some sgonia	No			FBXO21	Yes	H0YIE9	59.162	++	Highest in Sertoli cells compared to other somatic cells (not in germ cells)	Yes	Highly expresssed in Sertoli cell cytoplasm and nuceli, also detected in Leydig cells	Enriched in testis and ovary, fallopian tubes	Yes (mouse and human)
A2AEX8	Fhl1		Four and a half LIM domains protein 1	9.81861	37.5003	12.1561	3.8193	0.324159	0.454502	9.26e-07	++++	221000	40400	Faint localisation to Sertoli cells plus some sgonia	Yes	Yes		FHL1	Yes	Q13642-1	31.895	+++	Not in Sertoli cells, some in PTMCs and macrophages	No	Variable, uncertain	Enriched in tongue and muscle	No (but expressed in mouse Sertoli cells)
D2KHZ9	Gapdh	Gm3839;Gm7293	Glyceraldehyde-3-phosphate dehydrogenase	2.10302	11.4345	4.91464	5.43719	0.429807	0.629949	8.42e-06	+++++	7510000	2030000	Sertoli cells, also Leydig and some sgonia	Yes	Yes	Yes	GAPDH	Yes	P04406	31.548	+++	Leydig cells, Sertoli and peritubular myoid cells	Yes	Variable, ubiquitous	Enriched in tongue and muscle	No (but expressed in mouse Sertoli cells)
Q8VC88	Gca		Grancalcin	21.6947	73.4391	15.4132	3.38512	0.209877	0.442433	0.00308	+++	63600	3720	Sertoli cells, some sgonia and early scytes	Yes	Yes		GCA	Yes	H7C2Z6	16.712	+++	Scytes, early spermatids	No	Variable, ubiquitous	Low in testis, high in immune tissues	Yes (mouse)
Q8R5M0	Gipc3		PDZ domain-containing protein GIPC3	2.17499	15.0409	0.582976	6.91539	0.0387594	0.504852	0.000385	+++	11500	747	Sertoli cells, some scytes	No			GIPC3	No								Yes (mouse)
E0CXN5	Gpd1		Glycerol-3-phosphate dehydrogenase [NAD(+)];Glycerol-3-phosphate dehydrogenase [NAD(+)], cytoplasmic	12.2537	78.8187	27.3415	6.43222	0.346892	0.557859	3.78e-06	++++	582000	79400	Sertoli cells, some Leydig cells	Yes	Yes		GPD1	No								No
O35660	Gstm6		Glutathione S-transferase Mu 6	55.7369	389.806	57.9196	6.99368	0.148586	0.234353	2.61e-12	++++	1500000	123000	Sertoli cells, some scytes	No	Yes		GSTM1	Yes	P09488	25.712	++++	Not expressed	No	Varies with antibody, two antibodies show evidence of Sertoli cell cytoplasm and nuclear staining (HPA048652 CAB022669)	Enriched in liver	Yes (mouse)
Q80W21	Gstm7		Glutathione S-transferase Mu 7	55.3486	323.47	81.9965	5.84423	0.25349	0.308001	5.05e-13	++++	1690000	214000	Sertoli cells, some scytes	Yes	Yes		GSTM2	Yes	P28161	25.674	++++	In somatic cells, highest in PTMCs	Yes	Variable, no consensus, generalised staining	Various tissues, lower in testis	Yes (mouse)
Q3U4Q5	Hdac6		Histone deacetylase 6	28.471	141.354	34.5562	4.96485	0.244465	0.416398	2.07e-07	++++	155000	18000	Sertoli cells, some sgonia	Yes	Yes	Yes	HDAC6	Yes	Q9UBN7	131.42	++	Low expression in Sertoli cells and 2 other cell types	Yes	Variable, ubiquitous, germ cell cytoplasmic stainiing	Highest in liver, expressed in a range of tissues but is quite high in testis	Yes (mouse)
Q9WU63	Hebp2		Heme-binding protein 2	2.40944	7.24191	0.791378	3.00564	0.109278	0.232342	1.22e-11	+++	27400	0	Sertoli cells, some sgonia	Yes	Yes		HEBP2	Yes	Q9Y5Z4	22.875	+++	All somatic cells including Sertoli cells	Yes	Leydig cells and sgonia	Various tissues, low in testis	Yes (mouse)
E9Q5B5	Hk2		Hexokinase;Hexokinase-2;Hexokinase-3	11.7725	62.7936	13.2334	5.33392	0.210744	0.212606	6.74e-08	+++	50100	1540	Sertoli cells, some sgonia	No	Yes		HK2	Yes	E9PB90	98.972	++	Highest Sertoli cells, lower in sgonia, scytes and Leydig cells	Yes	Sertoli cell cytoplasm staining, predominately basal, other general staining (HPA028587)	Varies between RNASeq datasets,	Yes (mouse and human)
A2AP78	Hmgb3		High mobility group protein B3	11.1597	46.0905	5.67976	4.13007	0.123231	0.127316	0.000519	++++	443000	13900	Sertoli cells, sgonia and scytes	Yes	Yes		HMGB3	No								No
Q9JL35	Hmgn5		High mobility group nucleosome-binding domain-containing protein 5	4.89145	29.3139	9.68389	5.99288	0.330352	0.63369	0.000526	+++	83800	16100	Sertoli cells, some sgonia and scytes	No			HMGN5	Yes	Q5JSK7	9.9522	+++	Sertoli cell enriched, also LC and low in PTMCs	Yes	Highly specific to Sertoli cell nuclei (HPA000511)	Highest in testis but in other tissues	Yes (mouse and human)
Q545F4	Hspb1		Heat shock protein beta-1	14.357	83.5306	13.9451	5.81813	0.166945	0.361172	0.00384	++++	304000	29700	Sertoli cells, plus a few scytes	Yes	Yes	Yes	HSPB1	Yes	P04792	22.782	++++	All somatic cells including Sertoli cells	Yes	No evidence of Sertoli cell staining but staining of peritubular myoid cells and and vascular cells (HPA000497, CAB004439)	Low expression in testis	Yes (mouse)
Q8BGC0	Htatsf1		HIV Tat-specific factor 1 homolog	16.3365	88.5167	31.436	5.41835	0.355142	0.42658	0.000353	+++	22700	2110	Sertoli cells, plus Leydig cells, sgonia and scytes	Yes			HTATSF1	Yes	O43719	85.852	++	Highest in Sertoli cells but also expressed in other somatic cells and spermatogonia	Yes	Nuclear staining in Sertoli cells, germ cells and Leydig cells (HPA000504)	Enriched in muscle, low in testis and other tissues	No
A0A0U1RPG8	Kctd14		Potassium channel tetramerisation domain containing 14	11.6582	36.7434	13.0148	3.15174	0.354209	0.318178	0.00176	+++	57700	10000	Sertoli cells	Yes			KCTD14	No								Yes (mouse)
Q61768	Kif5b		Kinesin-1 heavy chain;Kinesin-like protein	11.6402	25.0187	11.4013	2.14934	0.455711	0.448787	5.38e-07	++++	118000	19600	Sertoli cells, plus Leydig cells, sgonia and scytes	Yes	Yes	Yes	KIF5B	Yes	P33176	109.68	+++	Scytes and early spermatids	No	Cytoplasmic staining in all cells	Ubiquitous	No
Q8CD19	Lancl3		LanC-like protein 3	0.647873	1.83828	0.794122	2.8374	0.431993	0.583563	0.0401	+++	10100	2220	Leydig cells and Sertoli cells	No			LANCL3	No								No
P16125	Ldhb		L-lactate dehydrogenase B chain;L-lactate dehydrogenase	79.7995	465.707	206.159	5.83597	0.442679	0.473013	9.96e-08	+++++	3310000	556000	Sertoli cells, some scytes	Yes	Yes		LDHB	Yes	P07195	36.638	++++	In all testis somatic cells	Yes	Evidence of Sertoli cell cytoplasmic staining, often concentrated around the perinuclear region (CAB004641)	Highest in kidney and heart, quite low in testis	Yes (mouse)
P28667	Marcksl1		MARCKS-related protein	57.2885	193.446	42.0625	3.3767	0.217438	0.177039	4.7e-05	++++	134000	8730	Sertoli cells, some sgonia and scytes	Yes	Yes	Yes	MARCKSL1	Yes	P49006	19.529	++	Enriched in Sertoli cells > other somatic cells	Yes	Sertoli cell cytoplasm staining (HPA030528, CAB020787)	Enriched in brain and ovary, but testis is quite high in some datasets	Yes (mouse and human)
A0A0U1RPX7	Myo7a		Unconventional myosin-VIIa;Unconventional myosin-VIIb	43.314	114.307	40.9129	2.63903	0.357922	0.360049	0.0263	++	4520	782	Sertoli cells	Yes	Yes	Yes	MYO7A	No								Yes (mouse) - also human but not detected in human TIF
Q9DCJ9	Npl		N-acetylneuraminate lyase	7.43366	32.4372	13.1504	4.36355	0.405413	0.805492	0.00227	++++	368000	107000	Sertoli cells, plus another small cluster (potential immune cells)	No	Yes		NPL	Yes	Q9BXD5	35.162	+++	Spermatids		No staining visible	Various including testis, placenta, kidney	Yes (mouse)
B2RQ13	Pald1		Paladin	4.81375	28.9974	9.2423	6.02386	0.318729	0.325439	0.000282	+++	6470	1210	Sertoli cells	Yes	Yes		PALD1	No								Yes (mouse) and maybe human
Q921X9	Pdia5		Protein disulfide-isomerase A5	17.1016	73.8918	7.00027	4.32074	0.0947368	0.317567	7.31e-07	+++	64100	4980	Sertoli cells	Yes			PDIA5	Yes	Q14554	59.594	+++	In all somatic cells	Yes	Sertoli cell cytoplasm, Leydig cells, some interstitial immune cells (HPA030353, HPA030355)	Enriched in liver and placenta, in other tissues including testis	Yes (mouse) and maybe human
Q61753	Phgdh		D-3-phosphoglycerate dehydrogenase	11.0247	43.1986	4.80672	3.91834	0.11127	0.194799	3.35e-09	++++	265000	8950	Sertoli cells , some sgonia	Yes			PHGDH	Yes	O43175	56.65	+++	Spermatids	No	Variable staining across 4 antibodies, but all show sgonia staining	Various tissues	Yes (mouse)
Q8CIH9	Ppat		Amidophosphoribosyltransferase	5.90983	14.4823	6.59128	2.45054	0.455127	0.475114	1.05e-06	+++	20700	1530	Sgonia, Sertoli cells	Yes			PPAT	No								No
Q9WTX2	Prkra		Interferon-inducible double-stranded RNA-dependent protein kinase activator A	21.2932	74.9386	27.2048	3.51937	0.363028	0.742581	0.0118	++++	190000	41300	Sertoli cells, some scytes	Yes	Yes		PRKRA	Yes	O75569-3	31.635	+++	Spermatids	No	Variable staining across 3 antibodies, all show evidence of sgonia staining	Enriched in muscle but decent expression in most tissues	Yes (mouse)
Q8BTJ1	Psat1		Phosphoserine aminotransferase	14.4777	54.1725	10.2777	3.74179	0.189721	0.395207	2.14e-09	++++	240000	19000	Sgonia, Sertoli cells	Yes	Yes		PSAT1	No								No
Q4VA55	Pwwp3b	Mum1l1	PWWP domain-containing DNA repair factor 3B	20.7845	76.4555	10.5469	3.67849	0.137948	0.52629	0.025	+++	11200	2130	Sertoli cells	Yes			MUM1L1	No								Yes (mouse) - also human but not detected in human TIF
Q3UFN2	Qpct		Glutaminyl-peptide cyclotransferase	25.0512	110.251	2.12923	4.40102	0.0193126	0.414201	0.00235	+++	21900	5620	Sertoli cells	Yes			QPCT	Yes	Q16769	40.876	++	Somatic cells, highest in Leydig cell > Sertoli cells	Yes	No staining visible	Highest in adrenal gland and epididymis, quite low in testis	Yes (mouse)
Q4TU85	Rhox8		Reproductive homeobox on X chromosome 8	11.3472	61.9618	3.33704	5.46054	0.0538563	0.154847	2.6e-07	++++	145000	4530	Not detected	No			No ortholog									Yes (mouse)
A0A158SIT0	Sat2		Diamine acetyltransferase 2	9.473	74.6204	14.1084	7.87716	0.189069	0.508402	0.0187	+++	42500	5300	Sertoli cells	Yes	Yes		SAT2	Yes	Q96F10	19.155	+++	Highest in Sertoli cells > other somatic ells	Yes	General staining	Highest in liver and others, relatively low in testis	Yes (mouse and human)
Q9CZC8	Scrn1		Secernin-1	4.05512	17.6888	2.64656	4.36209	0.149618	0.210058	1.66e-06	++++	125000	7850	Sertoli cells	Yes	Yes		SCRN1	Yes	Q12765	46.382	+++	Highly enriched in Sertoli cells compared to other somatic cells	Yes	Sertoli cell cytoplasm staining, some germ cell staining (HPA024517)	Highest in brain, quite low in testis	Yes (mouse and human)
Q8VCA8	Scrn2		Secernin-2	6.08038	17.4071	8.60315	2.86283	0.494232	0.464413	7.09e-07	++++	191000	24500	Sertoli cells and sgonia (similar levels)	Yes			SCRN2	Yes	J3QL71	47.493	+++	In all somatic cells at similar levels	Yes	General staining	Highest in kidney, low in testis	No
Q3UKZ1	Sdc4		Syndecan;Syndecan-4	20.3151	109.2	22.9556	5.37533	0.210216	0.153991	1.47e-08	+++	62500	7770	Sertoli cells, a small subset of sgonia	Yes			SDC4	Yes	P31431-2	16.545	++	Enriched in Sertoli cells, lower expression in Leydig cells and sgonia	Yes	Variable, no consenus	Highest in liver, low in testis	Yes (mouse and human)
Q9DC77	Smpx		Small muscular protein	28.4399	100.178	6.70137	3.52243	0.0668949	0.129878	1.29e-12	+++	105000	1880	Sertoli cells, some scytes	No	Yes		SMPX	No								Yes (mouse)
Q3TDG9	Stx12		Syntaxin-12	24.6634	55.7608	22.031	2.26088	0.395099	0.712261	0.0237	+++	93500	17700	Scytes (Zygotene, Pachytene), Sertoli cells	Yes			STX12	Yes	Q86Y82	31.642	++	Somatic cells and sgonia	Yes	General staining	Enriched in thyroid, low in testis	No
A0A0R4J018	Tpmt		Thiopurine S-methyltransferase	6.60066	27.5241	12.377	4.1699	0.44968	0.535508	3.68e-06	++++	265000	50400	Sertoli cells	Yes	Yes		TPMT	Yes	P51580	28.18	+++	Sertoli cells > other somatic cells and sgonia	Yes	Sertoli cell nucleus and cytoplasm staining (HPA019851, HPA062364)	Enriched in kidney, liver and thyroid, low in testis	Yes (mouse and human)
Q9ERD7	Tubb3		Tubulin beta-3 chain	21.614	93.2308	9.99084	4.31345	0.107162	0.183253	2.61e-12	++++	810000	53700	Sertoli cells, a few scytes	Yes	Yes	Yes	TUBB3	Yes	A0A0B4J269	88.381	++	Late spermatids	No	Variable between antibodies, no consensus	Varies according to RNASeq dataset but enriched in brain and also expressed in testis	Yes (mouse)
Q9QZM0	Ubqln2		Ubiquilin-2	7.2862	40.7921	18.0157	5.59855	0.441646	0.599457	8.76e-05	++++	250000	41700	Leydig cells, sgonia and Sertoli cells	Yes	Yes		UBQLN2	Yes	Q9UHD9	65.695	+++	All somatic cells and sgonia	Yes	Variable, no consensus	Various tissues, lower in testis	No
Q64727	Vcl		Vinculin	16.1534	38.7408	9.6642	2.3983	0.249458	0.523736	1.51e-09	++++	357000	63200	Sertoli cells	Yes	Yes	Yes	VCL	Yes	P18206-2	116.72	++++	Sertoli cells > other somatic cells and sgonia	Yes	Variable, no consensus	Various tissues, lower in testis	Yes (mouse and human)
Q7TPN5	Wasl		Neural Wiskott-Aldrich syndrome protein	9.19269	24.5286	12.0953	2.66827	0.493112	0.425261	7.4e-05	+++	7730	1750	Sertoli cells, sgonia and scytes	Yes	Yes	Yes	WASL	Yes	O00401	54.826	++	Sertoli cells > other somatic cells and sgonia	Yes	Evidence of Sertoli cell cytoplasmic and perinuclear staining (CAB005399, HPA005750)	Various	No
Q66JV3	Xylb		Xylulose kinase	2.42856	4.86848	0.837193	2.00467	0.171962	0.207903	5.02e-10	+++	21000	0	Sgonia, Sertoli cells	Yes			XYLB	Yes	O75191	58.382	++	All somatic cells and sgonia	Yes	General staining	Highest in liver	No

## Sheet: Legend S1A Table
S1A Table Legend
Uniprot ID	Gene symbol	Alternate gene symbol	Protein name	RNASeq - Average RPKM Control	RNASeq - Average RPKM Busulphan	RNASeq - Average RPKM Busulphan+DTX	RNASeq - Ratio Busulphan/Control	RNASeq - Ratio Busulphan+DTX/Busulphan	Protein DTX/Control fold change	Protein DTX/Control adjPVal	Relative protein abundance in Control mice	Median iBAQ in controls	Median iBAQ (DTX)	mRNA expression in Mouse Testis Single Cell RNAseq Atlas (Jung et al)	Detected in exosomes?	Cytoplasmic protein	Cytoskeletal protein	Human ortholog gene symbol	Ortholog present in human TIF?	Human ortholog leading Uniprot ID	Human protein Mw	Relative abundance human TIF	Human Protein Atlas Tissue Cell RNA distribution in testis	Evidence for expression in human SC?	Human Protein Atlas IHC	Human Protein Atlas mRNA tissue distribution	Sertoli cell enriched protein in testis based on all information
Leading Uniprot ID annotation from proteomic analysis	Gene symbol annotation from proteomic analysis	Alternate gene symbol annotation from proteomic analysis	Protein name annotation from proteomic analysis	mRNA expression in control mice	mRNA expression in busulphan (germ cell ablated) mice	mRNA expression in busulphan+DTX (germ cell + Sertoli cell ablated) mice	Ratio of average mRNA expression in busulphan /control mice	Ratio of average mRNA expression in busulphan+DTX/busulphan mice	Linear ratio of protein abundance in DTX vs control mouse TIF	p value of statistical comparison in protein abundance in DTX vs control mouse TIF	Relative protein abundance score in 20 fold ranges, based on top most abundant identified/quantified protein iBAQ score in controls; +++++ = highest abundance, + = lowest abundance	Median iBAQ score in controls, as a measure of protein quantity	Median iBAQ score in controls, as a measure of protein quantity	Summary of mRNA expression in mouse testis cells, in order of cells with highest expression	Protein detected in exosomes (any species) according to Exocarta database (exocarta.org)	Annotated as cytoplasmic protein DAVID	Annotated as cytoskeletal protein DAVID	Gene symbol of human ortholog	Detectable in human TIF	Data from human TIF proteome	Human protein molecular weight (kDa)	Relative protein abundance score in 20 fold ranges, based on top most abundant identified/quantified protein iBAQ score in controls; +++++ = highest abundance, + = lowest abundance	Assessment of mRNA expression in human testis cells based on the Tissue Cell tab in Human Protein Atlas	Assessment of likely expression in human Sertoli cells based on available information	Assessment of immunohistochemical localization in testis	Summary of mRNA expression across human tissues	Assessment of whether the protein is enriched in Sertoli cells in mouse and/or human based on available evidence
Notes:
A protein was deemed to be enriched in mouse Sertoli cells (or mouse and human) as summarised in column "Sertoli cell enriched protein in testis based on all information"
Rows highlighted in green show mouse Sertoli cell-enriched TIF proteins that are also Sertoli cell-enriched in humans based on mRNA expression data from Human Protein Atlas
Data sources
Blue columns	Data on mouse protein (O'Donnell et al, 2021)
Green columns	Data on mouse mRNA (Soffientini et al, 2017)
Yellow columns	Data on mouse testis scRNASeq analysis (Jung et al, 2019)
Orange columns	Data on exosomal proteins from exocarta.org. Annotated as a cytoplasmic or cytoskeletal protein based on GO annotations as retrieved using the DAVID Functional Annotation Tool (david.ncifcrf.gov)
Pale pink columns	Data on human protein (O'Donnell et al , 2021)
Grey columns	Data on human protein from Human Protein Atlas
Dark pink column	Interpretation of all data
References:
Soffientini et al, 2017, BMC Genomics, https://www.ncbi.nlm.nih.gov/pmc/articles/PMC5731206/
O'Donnell et al 2021, FASEB J, https://faseb.onlinelibrary.wiley.com/doi/full/10.1096/fj.202002484R
Jung et al, 2019, eLife, https://elifesciences.org/articles/43966 and searchable dataset https://conradlab.shinyapps.io/MISTA/
Human Protein Atlas: https://www.proteinatlas.org.
Abbreviations
Sgonia	Spermatogonia
Scytes	Spermatocytes
ND	Not determined

## Sheet: S1B Table
S1B Table. Further analysis of Sertoli cell-enriched proteins in mouse TIF; putative roles based on the literature
Leading Uniprot ID detected in mouse TIF	Gene symbol	Protein name	MGI knockout mouse phenotype	Potential functions based annotations in UniProt, NCBI Gene and Human Protein Atlas	Potential route of exit from Sertoli cells	Potential roles in the testis?	Example references
B2RWB7	9630033F20Rik	Fructose-2,6-bisphosphatase TIGAR	Mice have increased autophagy, mitophagy, levels of reactive oxygen species production and decreased mitochondria DNA damage. No fertility defects described	Metabolic enzyme that acts as a negative regulator of glycolysis by lowering intracellular levels of fructose-2,6-bisphosphate. Can decrease ROS generation and protect against oxidative stress and hypoxia.	Not clear	Not described in the testis however this organ is highly vulnerable to oxidative stress and has developed a sophisticated antioxidant systems (1). This enzyme could potentially negatively regulate ROS generation in Sertoli cells as well as in interstitital cells. The regulation of ROS generation in Leydig cells is important during steroidogenesis (2)	(1)	(2)
P55264-2	Adk	Adenosine kinase	Death prior to puberty	Regulator of concentrations of both extracellular adenosine and intracellular adenine nucleotides. Extracellular adenosine has widespread effects and is particularly important for cardiovascular function. Known role in vascular endothelial cells and angiogenesis (1)	Exosome	Not described in the testis. Could regulate Sertoli cell metabolic functions as well as extracellular levels of free adenosine which could regulate interstitital cell function including the function of the vasculature	(1)
Q3UDY1	Akr1b3	Aldose reductase	Increased postnatal mortality, kidney defects	Catalyzes the NADPH-dependent reduction of a wide variety of carbonyl-containing compounds to their corresponding alcohols. Plays a role in prostaglandin synthesis and the metabolism of aldehydes during steroidogenesis (1)	Exosome	Not described in the testis. Could potentially regulate Sertoli cell metabolism and interstitial cell functions (including Leydig, immune and vascular cells) via the regulation of prostaglandins	(1)
Q571M4	Akr1c13	Aldo-keto reductase family 1 member C13	No data	This enzyme is not well characterised but is predicted to catalyze the dehydrogenation of 17-beta-hydroxysteroids. However it is likely to have limited hydroxsteroid dehydrogenase activity, but is involved in the oxidation of nonsteroidal alcohols (1)	Exosome	Not described in the testis, potential roles in cell metabolism	(1)
Q91XV3	Basp1	Brain acid soluble protein 1	Postnatal lethality	Membrane-bound protein that has recently been shown to play a role in angiogenesis (1) and to act as a scaffold protein for the formation of extracellular vesicles (2). It is also a transcriptional co-repressor of Wilms Tumor 1 (WT1)	Exosome	Potential role in regulating WT1-mediated transcription in Sertoli cells, which is important for various Sertoli cell functions (3). Sertoli cell-derived BASP1 could potentially regulate the development and function of the testicular vasculature (1)	(1)	(2)
Q543F6	Cdk5	Cyclin-dependent-like kinase 5	Perinatal lethality	Serine/threonine-protein kinase known to regulate multiple pathways including cell cycle, apoptosis, differentiation and adhesion. Known to be involved in androgen biosynthesis in Leydig cells (1)	Exosome	Multiple possible roles in Sertoli cells, including regulating adhesion junctions. Sertoli cell-derived CDK5 could potentially influence Leydig cell androgen biosynthesis (1)	(1)
Q549A5	Clu	Clusterin	Renal and cardiac dysfunction	Secreted glycoprotein that acts as a chaperone protein to prevent aggregation of non-native proteins and to target proteins for ubiquitination or degradation. A multifunctional protein with wide-ranging roles in various systems including in angiogenesis. Known to be a major secretory product of Sertoli cells that appears in seminal plasma.	Secreted, exosome	Sertoli cell-derived protein that could have multiple roles in both germ cells and interstitial cells. Could regulate angiogenesis (1) in the testicular vasculature	(1)
E9Q1S9	Cst12	Cystatin-12	No data	Also known as CRES3. Shows sequence similarities to cysteine protease inhibitors (cystatins) but lacks various functional domains (1). Its expression is largely restricted to the male reproductive system, it is primarily expressed in Sertoli cells and epididymal epithelial cells and known to be secreted (2)	Secreted	Sertoli cell-derived extracellular protein however its roles are unclear	(1)	(2)
Q9Z0H6	Cst9	Cystatin-9	Fertile but with epididymal abnormalities	Also known as testatin (1) and predicted to be related to cystatins. Expressed in pre-Sertoli cells around the time of Sry-induced testis differentiation (2) but knockout mouse testes appear normal (MGI)	Secreted	Sertoli cell-derived extracellular protein however its roles are unclear	(1)	(2)
Q3UWH6	Ctsl	Cathepsin L1	Postnatal mortality, various phenotypes including impaired seminiferous epithelial morphology and reduced sperm production	Cysteine protease that can be secreted or act within the extracellular matrix. Targets a wide variety of processes including cancer and angiogenesis (1) and is known to be important for normal testis function (2)	Secreted, exosome	Sertoli cell-derived CTSL could potentially influence angiogenesis and the testicular vasculature	(1)	(2)
Q9CWS0	Ddah1	N(G),N(G)-dimethylarginine dimethylaminohydrolase 1	Prenatal lethality, complete penetrence	Positive regulator of nitric oxide (NO) synthesis by degrading endogenous NO-synthesis inhibitors. Regulates a variety of NO-dependent processes including angiogenesis and blood vessel function (1).	Exosome	Sertoli cell-derived DDAH1 could regulate interstitial NO levels and potentially influence angiogenesis (1) and/or Leydig cell steroidogenesis (2)	(1)	(2)
A0A0U1RNK7	Dock7	Dedicator of cytokinesis protein 7	Minor abnormalities, no reproductive phenotype described	A guanine nucleotide exchange factor (GEF) that plays a role in cell signalling and actin cytoskeletal dynamics	Exosome	Sertoli cell-derived intracellular protein. Potential roles in the testis are unclear
Q8C845	Efhd2	EF-hand domain-containing protein D2	No reproductive phenotype described, some immunological changes	Regulates various processes including cytoskeletal dynamics, vesicular transport, calcium signaling, stress response and metabolic pathways (1)	Exosome	Sertoli cell-derived intracellular protein. Potential roles in the testis are unclear	(1)
Q9DA01	Eppin	Eppin	Reduced testis size and other phenotypes	Epididymal protease inhibitor secreted by the Sertoli cells of the testis and the epithelial cells of the epididymis (1). It is androgen-responsive in the male reproductive tract and binds to epididymal sperm and influences their function by modulating the function of a sperm serine protease (1).	Secreted	Well known Sertoli cell-secreted protein that regulates sperm function, however a potential role in regulating interstitial cell functions has not been elucidated	(1)
Q9ET47	Espn	Espin	Deafness phenotype	A multi-functional actin-binding/bundling protein with roles in various mechanosensory and chemosensory cells.	Not clear	Intracellular Sertoli cell protein that bundles actin in specialised adhesion junctions (1), however how it is released into the interstitium and its potential extra-Sertoli cell role is not clear	(1)
Q8C0D2	Etnk2	Ethanolamine kinase 2	Testis appears normal. Placental phenotype in pregnant females	Member of the choline/ethanolamine kinase family which catalyzes the first step of phosphatidylethanolamine biosynthesis. Not well characterised but has various roles in cancer (e.g. 1)	Not clear	Specifically up-regulated in Sertoli cells around the time of testis determination, but knockout male mice have no fertility defects, potentially due to compensation from other family members (2). Role in testis remains unclear	(1)	(2)
Q497I3	Fabp5	Fatty acid-binding protein, epidermal	Various phenotypes but no reproductive abnormalities observed	Intracellular carrier for long-chain fatty acids and related active lipids that may play roles in fatty acid uptake, transport, and metabolism. Various roles described in cancer, immune cells, metabolism and oxidative stress. This particular protein has broad substrate specificity and has been described in testis (1), particularly in Sertoli cells (2). Known to regulate angiogenesis (3) and macro…	Exosome	Could regulate Sertoli cell lipid dynamics. Potential role in regulating the function of the testicular vasculature (3) or interstitial immune cells (4)	(1)	(2)	(3)	(4)
Q8VDH1-2	Fbxo21	F-box only protein 21	No reproductive phenotype described	This protein is a member of the -box protein family and is a subunit of a ubiquitin protein ligase complex. It is not well characterised but has been shown to have various roles in cancer and can regulate immune responses in macrophages (1)	Not clear	Not described in the testis; potential roles are unclear but could potentially regulate interstitial macrophage function	(1)
Q8VC88	Gca	Grancalcin	No reproductive phenotype described	Calcium-binding protein. Can be released by immune cells and plays a role in skeletal ageing by binding to the plexin-b2 receptor and regulating downstream signalling (1). Can bind to toll-like receptors in immune cells and regulate their function (2)	Exosome	Not described in the testis but could potentially be released by Sertoli cells to regulate interstitial immune cells, as well as other cells	(1)	(2)
Q8R5M0	Gipc3	PDZ domain-containing protein GIPC3	Deafness and other abnormalities, abnormal epididymal morphology	Cytosolic adaptor protein involved in G-protein signaling. Mutations in this gene cause deafness (1) and it may play a regulatory role in cancer (e.g. 2)	Not clear	Cellular functions are not well described; potential roles are unclear	(1)	(2)
O35660	Gstm6	Glutathione S-transferase Mu 6	No reproductive phenotype described	Member of a family of multifunctional enzymes involved in the detoxification of endogenous and exogenous compounds.	Not clear	Has been identified as a SOX9 target gene in Sertoli cells (1). Roles unclear but could potentially play a role in testicular cell metabolism	(1)
Q80W21	Gstm7	Glutathione S-transferase Mu 7	No reproductive phenotype described	Member of a family of multifunctional enzymes involved in the detoxification of endogenous and exogenous compounds. This enzyme has a different substrate specifity to other mouse GSTMs (1)	Exosome	Roles unclear but could potentially play a role in testicular cell metabolism	(1)
Q3U4Q5	Hdac6	Histone deacetylase 6	Viable and fertile	A well described histone deactylase that has a multitude of functions in cell differentiation, apoptosis and senescence (1). HDAC6 has a wider variety of substrates than other HDACs, and can regulate microtubules and actin dynamics, as well as heat shock proteins (1).	Exosome	Potentially plays a role in heat stress in Sertoli cells (2). Could be released from Sertoli cells to regulate a variety of interstitial cell functions	(1)	(2)
Q9WU63	Hebp2	Heme-binding protein 2	No data	Enhances outer and inner mitochondrial membrane permeabilization especially under conditions of oxidative stress. May regulate cell death (1).	Exosome	Not described in the testis; potential roles are unclear	(1)
E9Q5B5	Hk2	Hexokinase-2	Prenatal lethality	A rate limiting enzyme in glycolysis	Not clear	Likely involved in glycolysis and lactate production in Sertoli cells (1). Could potentially play a role in testis cell metabolism	(1)
Q9JL35	Hmgn5	High mobility group nucleosome-binding domain-containing protein 5	Various metabolic and immune system disorders, no reproduction phenotype noted	Preferentially binds to euchromatin and modulates cellular transcription by counteracting linker histone-mediated chromatin compaction. Interacts with various proteins to regulate cell signalling during cancer (e.g. 1)	Not clear	Not described in the testis; potential roles are unclear	(1)
Q545F4	Hspb1	Heat shock protein beta-1	Viable and fertile but mutations in this gene are known to be associated with Charcot-Marie-Tooth neurodegenerative disease	Small heat shock protein that responds to cell stress by translocating from the cytoplasm to the nucleus and operates as a molecular chaperone that promotes the correct folding of other proteins. Can also regulate microfilament, including actin filament, organisation. Uniprot annotations suggest regulation of angiogenesis and vascular endothelial cell migration	Exosome	Described in rodent Sertoli cells where it associates with microfilaments (1). Could potentially be released from mouse Sertoli cells to regulate interstitial cell function, including vascular cell function	(1)
A0A0U1RPG8	Kctd14	Potassium channel tetramerisation domain-containing 14	No data	Predicted to be involved in protein homooligomerization	Exosome	Functional roles are unclear
P16125	Ldhb	L-lactate dehydrogenase B chain	No fertility defects noted	B subunit of lactate dehydrogenase enzyme, which catalyzes the interconversion of pyruvate and lactate.	Exosome	Known to be involved in lactate production in Sertoli cells, which is a key nutritional requirement for germ cells. Functional roles outside of the Sertoli cell are unclear but but could potentially play a role in testicular somatic cell metabolism
P28667	Marcksl1	MARCKS-related protein 1	Neonatal lethality	Roles in various cellular processes including cell cycle, adhesion, motility and cytoskeleton. Roles in cancer and immune cell function. Mainly expressed in the brain, reproductive tissues and immune cells (1). Known roles in blood vessel function (2)	Exosome	Could be released from Sertoli cells and impact on testicular vascular function or resident immune cells	(1)	(2)
A0A0U1RPX7	Myo7a	Unconventional myosin-VIIa	Male infertility and other phenotypes including deafness and retinal degeneration	An unconventional myosin protein: myosins are actin-based motor proteins. This myson is unconventional due to a shorter tail domain	Exosome	Known expression in testis. Has been described in adhesion junctions in Sertoli cells (1). Potential functional roles outside the seminiferous tubules are unclear	(1)
Q9DCJ9	Npl	N-acetylneuraminate lyase	No fertility defects noted	Involved in sialic acid processing, preventing sialic acids from being recycled and returning to the cell surface	Not clear	Not described in the testis; potential roles are unclear
B2RQ13	Pald1	Paladin	No data	This Uniprot ID maps to an unreviewed annotation of mouse Pald1, but the sequence shows >99% sequence homology with the consensus Pald1 protein (P70261). Pald1 is a membrane-associated protein that has phosphoinositide phosphatase activity (1). This protein has an important role in VEGFR2 signalling and angiogenesis (1).	Exosome	Expression in the testis and potential roles are unclear, though there is the potential to regulate vascular cell function (1). Note this gene is different to Palladin (Palld) which has been shown to be involved in the regulation of the Sertoli cell cytoskeleton (2).	(1)	(2)
Q921X9	Pdia5	Protein disulfide-isomerase A5	No data	A member of the protein disulfide isomerase (PDI) family of endoplasmic reticulum proteins. This enzyme has both isomerase and protein chaperone activities (1)	Exosome	Not described in the testis, potential roles are unclear.	(1)
Q61753	Phgdh	D-3-phosphoglycerate dehydrogenase	Embryonic lethality	Enzyme that catalyzes first rate-limiting step of the glucose-derived de novo serine synthesis pathway. Well known roles in cancer via its metabolic role. Can also activate mitochondrial translation in cancer cells (1)	Exosome	Regulates Sertoli cell lactate production (2). Given that it can also regulate macrophage activation (3), its release into TIF could potentially modulate interstitial immune cell functions.	(1)	(2)	(3)
Q9WTX2	Prkra	Interferon-inducible double-stranded RNA-dependent protein kinase activator A	Null mice have a range of defects including altered pituitary function and male infertility (1)	A protein kinase activated by double-stranded RNA which mediates the effects of interferon in response to viral infection, Known roles in immune cells and in inflammation (e.g. 2)	Exosome	Not described in the testis. Given its roles in inflammation and immune cell regulation, it could potentially be released via Sertoli cell exosomes to influence interstitial immune cell function	(1)	(2)
Q4VA55	Pwwp3b (Mum1l1)	PWWP domain-containing DNA repair factor 3B	No data	Contains a mutated melanoma-associated antigen 1 domain but very little functional data.	Exosome	Functional roles are unclear
Q3UFN2	Qpct	Glutaminyl-peptide cyclotransferase	Limited data, fertility not reported	Regulates posttranslational modification of certain proteins by synthesising pyroglutamyl peptides. Has isoforms that can be secreted	Secreted, exosome	Not described in testis. Has been shown to play a role in angiogenesis (1) so has the potential to be released from Sertoli cells and regulate the testicular vasculature	(1)
Q4TU85	Rhox8	Reproductive homeobox on X chromosome 8	Reduced spermatogenesis and sub-fertility (1)	Member of the reproductive homeobox X-linked (Rhox) gene family of transcription factors that are selectively expressed in reproductive tissues.	Not clear	Knockout mice show reduced spermatogenic output but Leydig cells and testicular testosterone levels were unchanged (1). Sertoli cell-derived protein but a role in interstitial cell regulation is unclear	(1)
A0A158SIT0	Sat2	Diamine acetyltransferase 2	No data	Enzyme with thialysine acetyltransferase activity. Also a component of the ubiquitin ligase complex that regulates the degradation of hypoxia-inducible factor 1 alpha (1)	Exosome	Immunolocalised in mouse Sertoli cells (2) and regulates ROS/WNT/β‐catenin pathway in neonatal Sertoli cells (3). Could be released by Sertoli cell exosomes to regulate interstitial cell function	(1)	(2)	(3)
Q9CZC8	Scrn1	Secernin-1	No data	Member of the peptidase family and contains a dipeptidase domain. Not well characterised but can regulate exocytosis	Exosome	Sexually dimorphic in early mouse embryonic testis and preferentially expressed in the cords (1). Enriched in Sertoli cells however knockout male mice were healthy and fertile (2). Roles in the testis unclear	(1)	(2)
Q3UKZ1	Sdc4	Syndecan-4	No data but published knockout models report animals are fertile (1)	A cell surface proteoglycan that regulates numerous signalling pathways and cell processes. It has extracellular functions and can be cleaved to produce a soluble form. It is a coreceptor for the bFGF receptor, and an independent receptor for various heparin-binding growth factors (2)	Exosome	Given that it can be released from Sertoli cells and mediate bFGF-dependent processes, this protein could potentially regulate bFGF-dependent effects on Leydig cell function and steroidogenesis (3) or could influence angiogenesis (4) in the testicular vasculature. Could also regulate exosome biogenesis (5) in Sertoli cells	(1)	(2)	(3)	(4)	(5)
Q9DC77	Smpx	Small muscular protein	Null mice have hearing defects, no fertility defects noted	A small protein that has no known functional domains. Mutations in this gene are a cause of deafness	Not clear	Not described in the testis, potential roles are unclear.
A0A0R4J018	Tpmt	Thiopurine S-methyltransferase	No fertility defects noted	Enzyme that metabolizes thiopurine - an endogenous substrate has yet to be identified. Polymorphisms in this gene are associated with responsiveness to treatments for inflammatory bowel disease and leukemia	Exosome	Not described in the testis, potential roles are unclear.
Q9ERD7	Tubb3	Tubulin beta-3 chain	Neonatal lethality	Tubulin isoform, therefore plays a role in microtubule dynamics. Major expression in the brain and Sertoli cells	Exosome	Known Sertoli cell-specific tubulin protein in the testis that is regulated by androgens (1) and is detectable in circulating exosomes (2). Likely to be released by Sertoli cells in exosomes, however its role in interstitial cell regulation is unclear	(1)	(2)
Q64727	Vcl	Vinculin	Embryonic lethality	Cytoskeletal protein that anchors F-actin at cell-cell and cell-matrix adhesion junctions	Exosome	Known to be expressed in Sertoli cell cytoplasm and nucleus (1). It could be released into the TIF via exosomes however a role in regulating interstitial cell function is unclear	(1)

## Sheet: Legend S1B Table
S1B Table. Further analysis of Sertoli cell-derived proteins in mouse TIF; putative roles based on the literature
Leading Uniprot ID detected in mouse TIF	Gene symbol	Protein name	MGI knockout mouse phenotype	Potential functions based annotations in UniProt, NCBI Gene and Human Protein Atlas	Potential route of exit from Sertoli cells	Potential roles in the testis?	Example references
Leading Uniprot ID annotation from proteomic analysis	Gene symbol annotation from proteomic analysis	Protein name annotation from proteomic analysis	Phenotype based on MGI database http://www.informatics.jax.org/phenotypes.shtml	Summary of potential functions based on annotations in online databases	Based on protein annotations as secreted or extracellular, or detection in exosomes (exocarta.org)	Summary of potential functions in Sertoli cells and hypothesised functions in mouse TIF	Links to example references

## Sheet: S1C Table
S1C Table. Proteins detected in mouse TIF that have previously been detected in porcine Sertoli cell-derived extracellular vesicles
Mouse Uniprot ID	Mouse gene symbol	Mouse protein name	Mouse TIF protein DTX/Control fold change	Pig Uniprot ID	Pig gene symbol	Pig protein name
E9Q606	Actb	Actin, cytoplasmic 1	0.891161	Q6QAQ1	Actb	Actin, cytoplasmic 1
Q546G4	Alb	Serum albumin	1.08	P02769	Albu	Serum albumin
Q542G9	Anxa2	Annexin A2	0.66*	P19620	Anxa2	Annexin A2
Q3TXF9	Atp1a1	Sodium/potassium-transporting ATPase subunit alpha	0.60*	P05024	At1a1	Sodium/potassium-transporting ATPase subunit alpha-1
Q549A5	Clu	Clusterin	0.49*	Q29549	Clu	Clusterin
Q4FZK2	Eef1g	Elongation factor 1-gamma	0.74*	Q29387	Ef1g	Elongating factor 1-gamma
A8DUK4	Hbbt1	Beta-globin	1.04	P02067	Hbb	Hemoglobin subunit beta
B2CSK2	Hspa1l	Heat shock 70 kDa protein 1-like	0.40*	A5A8V7	Hs71l	Heat shock 70 kDa protein 1-like
Q545F4	Hspb1	Heat shock protein beta-1	0.36*	Q5S1U1	Hspb1	Heat shock protein beta-1
Q04997	Inha	Inhibin alpha chain	0.69	P04087	Inha	Inhibin alpha chain
Q642K0	Myl6	Myosin light polypeptide 6	0.84	P60662	Myl6	Myosin light polypeptide 6
Q61753	Phgdh	D-3-phosphoglycerate dehydrogenase	0.19*	A5GFY8	Phgdh	D-3-phosphoglycerate dehydrogenase
Q5SVY2	Ppia	Peptidyl-prolyl cis-trans isomerase	0.94	P62936	Ppia	Peptidyl-prolyl cis-trans isomerase A
Q3TH46	Rdx	Radixin	0.89	P26044	Radi	Radixin
P08228	Sod1	Superoxide dismutase [Cu-Zn]	0.54*	P04178	Sodc	Superoxide dismutase [Cu-Zn]
D3Z1Z8	Stmn1	Stathmin	0.93	Q6DUB7	Stmn1	Stathmin
P17751	Tpi1	Triosephosphate isomerase	0.62*	Q29371	Tpis	Triosephosphate isomerase
G5E8R1	Tpm1	Tropomyosin alpha-1 chain	0.58	P42639	Tpm1	Tropomyosin alpha-1 chain
Q6IRU2	Tpm4	Tropomyosin alpha-4 chain	1.41*	P67937	Tpm4	Tropomyosin alpha-4 chain
P99024	Tubb5	Tubulin beta-5 chain	0.63*	Q767L7	Tubb5	Tubulin beta chain

## Sheet: Legend S1C Table
S1C Table Legend
Mouse Uniprot ID	Mouse gene symbol	Mouse protein name	Mouse TIF protein DTX/Control fold change	Pig Uniprot ID	Pig gene symbol	Pig protein name	Pig Mw
Leading Uniprot ID annotation from proteomic analysis	Gene symbol annotation from proteomic analysis	Protein name annotation from proteomic analysis	Linear ratio of protein abundance in DTX vs control mouse TIF. * denotes significant difference p<0.05	Leading Uniprot ID annotation from proteomic analysis	Gene symbol annotation from proteomic analysis	Protein name annotation from proteomic analysis	Pig protein molecular weight (kDa)
Blue columns	Data on mouse protein (O'Donnell et al, 2021)
Yellow columns	Data on protein in extracellular vesicles from porcine Sertoli cells (Mancuso et al 2018)
References:
O'Donnell et al 2021, FASEB J, https://faseb.onlinelibrary.wiley.com/doi/full/10.1096/fj.202002484R
Mancuso et, al, 2018, Mol Cell Endo, 476:1-7

## Sheet: S1D Table
S1D Table. Exosomal markers detected in mouse TIF and the effects of Sertoli cell ablation (DTX treatment)
Leading Uniprot ID detected in mouse TIF	Gene symbol	Protein names	Protein DTX/Control fold change	Protein DTX/Control adjPVal	Median iBAQ in controls	Median iBAQ (DTX)	Relative protein abundance in Control mice	Number of times identified in exosomes (Exocarta)
Q0PD50	Rab8a	Ras-related protein Rab-8A	0.260628	6.69e-05	23000	7440	+++	44
Q3UI56	Anxa6	Annexin;Annexin A6	0.317702	4.15e-06	171000	8510	++++	49
P48036	Anxa5	Annexin A5	0.331121	9.24e-05	1830000	203000	++++	67
Q542X7	Cct2	T-complex protein 1 subunit beta	0.402518	1.73e-09	1470000	218000	++++	56
Q3U4U6	Cct3	T-complex protein 1 subunit gamma	0.445192	7.08e-08	1900000	329000	++++	46
Q3UBA6	Hspa8	Heat shock cognate 71 kDa protein	0.457378	2.81e-07	6010000	1490000	+++++	96
P80316	Cct5	T-complex protein 1 subunit epsilon	0.466372	1.35e-08	1120000	158000	++++	46
P16125	Ldhb	L-lactate dehydrogenase B chain;L-lactate dehydrogenase	0.473013	9.96e-08	3310000	556000	+++++	50
P11983	Tcp1	T-complex protein 1 subunit alpha	0.50927	1.82e-07	1550000	242000	++++	44
Q3UK08	Tsg101	Tumor susceptibility gene 101 protein	0.51062	0.247	129000	23700	++++	75
Q4FK88	Anxa1	Annexin;Annexin A1	0.514705	0.00186	145000	17000	++++	53
Q80Y52	Hsp90aa1	Heat shock protein HSP 90-alpha	0.533529	1.73e-05	8680000	1680000	+++++	77
P68510	Ywhah	14-3-3 protein eta	0.586268	4.29e-06	624000	173000	++++	44
P63101	Ywhaz	14-3-3 protein zeta/delta	0.598785	0.000636	4810000	1300000	+++++	69
Q3TXF9	Atp1a1	Sodium/potassium-transporting ATPase subunit alpha-1;Sodium/potassium-transporting ATPase subunit alpha-2;Sodium/potassium-transporting ATPase subunit alpha-3;Potassium-transporting ATPase alpha chain 1	0.603011	0.0117	7170	1480	+++	57
P17751	Tpi1	Triosephosphate isomerase	0.61514	6.86e-06	1800000	481000	++++	62
A0A1B0GSX0	Ldha	L-lactate dehydrogenase;L-lactate dehydrogenase A chain	0.615746	4.92e-05	1340000	398000	++++	72
A2A5N2	Ywhab	14-3-3 protein beta/alpha;14-3-3 protein beta/alpha, N-terminally processed	0.618778	0.00103	1410000	329000	++++	50
D2KHZ9	GAPDH	Glyceraldehyde-3-phosphate dehydrogenase	0.629949	8.42e-06	7510000	2030000	+++++	95
A8IP69	Ywhag	14-3-3 protein gamma;14-3-3 protein gamma, N-terminally processed	0.647357	0.0031	605000	150000	++++	54
Q5SS40	Ywhae	14-3-3 protein epsilon	0.658679	0.00025	5290000	1690000	+++++	65
P62827	Ran	GTP-binding nuclear protein Ran	0.660975	0.0373	4460000	1210000	+++++	46
Q542G9	Anxa2	Annexin;Annexin A2	0.664303	0.0368	179000	43500	++++	83
Q542F1	Clic1	Chloride intracellular channel protein;Chloride intracellular channel protein 1	0.666249	1.31e-05	769000	196000	++++	56
Q80Y09	Pdcd6ip	Programmed cell death 6-interacting protein	0.678065	6.75e-05	246000	51700	++++	96
Q71LX8	Hsp90ab1	Heat shock protein HSP 90-beta	0.69721	0.0281	2540000	897000	+++++	67
A3KML3	Ywhaq	14-3-3 protein theta	0.698196	0.000322	2060000	599000	++++	56
Q3UL78	Cdc42	Cell division control protein 42 homolog	0.722309	0.0238	377000	96900	++++	55
Q3UDC8	Eef2	Elongation factor 2	0.735543	0.000403	1700000	526000	++++	69
P52480	Pkm	Pyruvate kinase PKM	0.74385	0.0015	2900000	886000	+++++	72
Q58E64	Eef1a1	Elongation factor 1-alpha;Elongation factor 1-alpha 1	0.766929	0.123	5360000	1490000	+++++	71
Q61171	Prdx2	Peroxiredoxin-2	0.777816	0.0585	1680000	614000	++++	51
Q544Y7	Cfl1	Cofilin-1	0.779878	0.138	4900000	1400000	+++++	62
Q3TF14	Ahcy	Adenosylhomocysteinase	0.794176	0.0136	1220000	450000	++++	46
Q5SX50	Pfn1	Profilin;Profilin-1	0.805194	0.499	3110000	972000	+++++	61
Q7TMN7	Anxa4	Annexin;Annexin A4	0.80866	0.324	89700	22800	+++	48
Q01853	Vcp	Transitional endoplasmic reticulum ATPase	0.815083	0.0195	1860000	811000	++++	62
Q4KML7	Ezr	Ezrin	0.823022	0.0535	127000	43700	++++	48
Q3UC72	Gdi2	Rab GDP dissociation inhibitor beta	0.824446	0.0187	1580000	515000	++++	51
Q52L87	Tuba1c	Tubulin alpha-1C chain	0.826267	0.436	342000	127000	++++	47
Q5FWB7	Aldoa	Fructose-bisphosphate aldolase;Fructose-bisphosphate aldolase A	0.835261	0.12	2590000	939000	+++++	69
Q7TSZ6	Kpnb1	Importin subunit beta-1	0.837042	0.0133	364000	106000	++++	48
P20029	Hspa5	78 kDa glucose-regulated protein	0.840469	0.131	4310000	1570000	+++++	58
J3QP71	Bsg	Basigin	0.843068	0.41	24400	6010	+++	45
Q3U9V4	Gnb2	Guanine nucleotide-binding protein G(I)/G(S)/G(T) subunit beta-2;Guanine nucleotide-binding protein subunit beta-4	0.845425	0.479	191000	53100	++++	57
B9EHN0	Uba1	Ubiquitin-like modifier-activating enzyme 1	0.859787	0.0446	1290000	382000	++++	45
K7Q7T7	Rac1	Ras-related C3 botulinum toxin substrate 1;Ras-related C3 botulinum toxin substrate 3;Ras-related C3 botulinum toxin substrate 2	0.861017	0.371	651000	216000	++++	53
Q3TJ39	Rab5c	Ras-related protein Rab-5C	0.866963	0.172	267000	77500	++++	49
Q52L50	Rap1b	Ras-related protein Rap-1b;Ras-related protein Rap-1A	0.874502	0.293	207000	60000	++++	60
E9Q606	Actb	Actin, beta	0.891161	0.677	11200	0	+++	93
P40142	Tkt	Transketolase	0.898025	0.244	3220000	1110000	+++++	44
S4R1W8	Gapdh	Glyceraldehyde-3-phosphate dehydrogenase	0.900139	0.875	142000	38800	++++	95
Q9CQD1	Rab5a	Ras-related protein Rab-5A	0.926882	0.565	59900	9670	+++	46
B2RPS1	Rab5b	Ras-related protein Rab-5B	0.936038	0.805	38700	13400	+++	45
Q5SVY2	Ppia	Peptidyl-prolyl cis-trans isomerase;Peptidyl-prolyl cis-trans isomerase A;Peptidyl-prolyl cis-trans isomerase A, N-terminally processed	0.944721	0.547	20500000	6490000	+++++	62
Q5SXR6	Cltc	Clathrin heavy chain;Clathrin heavy chain 1	0.950844	0.57	661000	242000	++++	64
P19096	Fasn	Fatty acid synthase;[Acyl-carrier-protein] S-acetyltransferase;[Acyl-carrier-protein] S-malonyltransferase;3-oxoacyl-[acyl-carrier-protein] synthase;3-oxoacyl-[acyl-carrier-protein] reductase;3-hydroxyacyl-[acyl-carrier-protein] dehydratase;Enoyl-[acyl-ca	0.964932	0.688	314000	98600	++++	66
Q50HX4	Rab14	Ras-related protein Rab-14	0.991259	0.918	380000	159000	++++	47
Q9CZU7	Lamp2	Lysosome-associated membrane glycoprotein 2	1.02817	0.937	29800	14100	+++	45
P09411	Pgk1	Phosphoglycerate kinase 1;Phosphoglycerate kinase	1.05311	0.698	1080000	439000	++++	69
P52480-2	Pkm	Pyruvate kinase PKM	1.05887	0.709	36200	17700	+++	72
P08752	Gnai2	Guanine nucleotide-binding protein G(i) subunit alpha-2;Guanine nucleotide-binding protein G(i) subunit alpha-1	1.06859	0.658	44800	15900	+++	53
P35700	Prdx1	Peroxiredoxin-1	1.0765	0.6	3710000	1780000	+++++	61
Q546G4	Alb	Serum albumin	1.08028	0.279	29800000	23800000	+++++	63
Q8C872	Tfrc	Transferrin receptor protein 1	1.10062	0.803	3190	300	++	47
Q3V117	Acly	ATP-citrate synthase	1.12391	0.133	659000	276000	++++	48
B7FAU9	Flna	Filamin-A	1.12409	0.171	145000	58200	++++	56
Q4VAE6	Rhoa	Transforming protein RhoA	1.14731	0.398	637000	285000	++++	52
Q3TM70	Ehd4	EH domain-containing protein 4	1.27725	0.087	78200	35100	+++	51
P26041	Msn	Moesin	1.297	0.0184	420000	200000	++++	62
Q3TQ70	Gnb1	Guanine nucleotide-binding protein G(I)/G(S)/G(T) subunit beta-1	1.2974	0.149	52200	20400	+++	47
P10852-2	Slc3a2	4F2 cell-surface antigen heavy chain	1.30481	0.0833	77800	37500	+++	57
P84078	Arf1	ADP-ribosylation factor 1	1.32449	0.173	359000	82100	++++	49
Q8C2S9	Mvp	Major vault protein	1.36767	0.008	41600	31200	+++	44
Q9QZ83	Actg1	Gamma actin-like protein	1.39098	0.432	637000	276000	++++	49
P97384	Anxa11	Annexin A11;Annexin	1.41832	0.407	22800	10200	+++	49
Q3ULT2	Actn4	Alpha-actinin-4	1.49774	4.15e-06	332000	225000	++++	51
Q61838	A2m	Alpha-2-macroglobulin;Alpha-2-macroglobulin 165 kDa subunit;Alpha-2-macroglobulin 35 kDa subunit;Alpha-2-macroglobulin-P	1.67463	9.38e-05	755000	465000	++++	54
Q8VDD5	Myh9	Myosin-9	1.74399	1.19e-07	160000	112000	++++	44
Q07797	Lgals3bp	Galectin-3-binding protein	1.75584	0.00866	18500	14900	+++	53
Q3UWG5	Cd81	Tetraspanin;CD81 antigen	1.88827	0.015	55200	41600	+++	64

## Sheet: Legend S1D Table
S1D Table Legend.
Leading Uniprot ID detected in mouse TIF	Gene symbol	Protein names	Protein DTX/Control fold change	Protein DTX/Control adjPVal	Median iBAQ in controls	Median iBAQ (DTX)	Relative protein abundance in Control mice	Number of times identified in Exosomes (Exocarta)
Leading Uniprot ID annotation from proteomic analysis	Gene symbol annotation from proteomic analysis	Protein name annotation from proteomic analysis	Linear ratio of protein abundance in DTX vs control mouse TIF	p value of statistical comparison in protein abundance in DTX vs control mouse TIF	Median iBAQ score in controls, as a measure of protein quantity	Median iBAQ score in controls, as a measure of protein quantity	Relative protein abundance score in 20 fold ranges, based on top most abundant identified/quantified protein iBAQ score in controls; +++++ = highest abundance, + = lowest abundance	Data taken from Exocarta database (exocarta.org). Exocarta defines these as exosomal marker proteins because they appear in the list of the top 100 proteins most commonly identified in exosomes. This column shows the number of times they have been identified in exosomes
Blue columns	Data on mouse TIF protein (Donnell et al 2021)
Green column	Data from Exocarta, https://www.exocarta.org
References:
O'Donnell et al 2021, FASEB J, https://faseb.onlinelibrary.wiley.com/doi/full/10.1096/fj.202002484R
