# Supplementary material for: Sertoli cell-enriched proteins in mouse and human testicular interstitial fluid
Source: PLoS One. 2023 Sep 1;18(9):e0290846. doi: 10.1371/journal.pone.0290846 (PMC10473511; doi:10.1371/journal.pone.0290846)
Supplement: S2 Table — S2A Table. Proteins in human TIF that are very highly or highly enriched in Sertoli cells in the human testis according to Human Protein Atlas. S2B Table. Proteins in human TIF that are moderately enriched in Sertoli cells in the human testis according to Human Protein Atlas. S2C Table. Exosomal marker proteins detected in human TIF. S2D Table. Sertoli cell-enriched proteins that are unique to mouse TIF, human TIF or are conserved in both. (XLSX) [file pone.0290846.s002.xlsx]

## Sheet: S2A Table
S2A Table. Proteins in human TIF that are very highly or highly enriched in Sertoli cells in the human testis according to Human Protein Atlas
Leading protein ID detected in human TIF	Gene	Protein name	Relative abundance in human TIF	Detected in exosomes (Exocarta)	Tissue Cell expression in testis cells	IHC in human testis	HPA antibodies supporting human Sertoli cell localization	Sertoli cell-enriched protein based on human mRNA and IHC data	Leading Protein ID mouse TIF	Mouse Gene symbol	Mouse Protein name	Mouse protein DTX/Control fold change	Mouse protein DTX/Control adjPVal	Mouse protein DTX/Control significant	Median iBAQ (Control)	Median iBAQ (DTX)	Relative protein abundance in Control mice TIF	mRNA expression in Mouse Testis Single Cell RNAseq Atlas (Jung et al)	Enriched in a specific cell type based on Soffientini et al	Detected in human Sertoli cell line-derived EVs (Tan et al)	Ensembl	Uniprot	Protein name	Protein class	Biological process	Molecular function	RNA tissue specific nTPM	Antibody	Reliability score of IHC HPA
H3BRN4	ABAT	4-aminobutyrate aminotransferase, mitochondrial	++	Yes	https://www.proteinatlas.org/ENSG00000183044-ABAT/tissue+cell+type/testis	Granular staining in Sertoli cell cytoplasm and occasionally in interstitial cells	HPA041528, HPA041690	Yes	P61922-2	Abat	4-aminobutyrate aminotransferase, mitochondrial	1.17286	0.377	FALSE	52400	21500	+++	SC, some LC	SC		ENSG00000183044	P80404	4-aminobutyrate aminotransferase	Disease related genes, Enzymes, FDA approved drug targets, Human disease related genes, Metabolic proteins, Plasma proteins, Predicted intracellular proteins	Neurotransmitter degradation	Aminotransferase, Transferase	kidney: 134.6;liver: 348.5;pancreas: 139.5	HPA041528, HPA041690	Enhanced
P33897	ABCD1	ATP-binding cassette sub-family D member 1	++	No	https://www.proteinatlas.org/ENSG00000101986-ABCD1/tissue+cell+type/testis	Highly restricted to to basal Sertoli cell cytoplasm	HPA035214	Yes													ENSG00000101986	P33897	ATP binding cassette subfamily D member 1	Disease related genes, Enzymes, Human disease related genes, Metabolic proteins, Potential drug targets, Predicted membrane proteins, Transporters	Transport	Translocase		HPA035214	Approved
O95433	AHSA1	Activator of 90 kDa heat shock protein ATPase homolog 1	+++	Yes	https://www.proteinatlas.org/ENSG00000100591-AHSA1/tissue+cell+type/testis	General cytoplasmic and nuclear staining in all seminiferous epithelial cells		No	Q3TL79	Ahsa1	Activator of 90 kDa heat shock protein ATPase homolog 1	0.872077	0.0778	FALSE	301000	81100	++++	LC, Sg, SC	Inconclusive	Yes	ENSG00000100591	O95433	Activator of HSP90 ATPase activity 1	Plasma proteins, Predicted intracellular proteins, Transporters	Host-virus interaction, Stress response	Chaperone		HPA000903, CAB006244	Supported
P30837	ALDH1B1	Aldehyde dehydrogenase X, mitochondrial	+++	Yes	https://www.proteinatlas.org/ENSG00000137124-ALDH1B1/tissue+cell+type/testis	Granular staining in Sertoli cell cytoplasm, also Leydig cell cytoplasm	HPA077080, HPA021037	Yes	Q9CZS1	Aldh1b1	Aldehyde dehydrogenase X, mitochondrial	1.23846	0.19	FALSE	52800	25400	+++	LC	Interstitial	Yes	ENSG00000137124	P30837	Aldehyde dehydrogenase 1 family member B1	Enzymes, Metabolic proteins, Predicted intracellular proteins		Oxidoreductase	liver: 174.0;smooth muscle: 129.2	HPA021037, HPA077080	Enhanced
P02647	APOA1	Apolipoprotein A-I	+++++	Yes	https://www.proteinatlas.org/ENSG00000118137-APOA1/tissue+cell+type/testis	Secreted protein, one antibody shows general staining in interstitium but none in tubules		Uncertain	Q3V2G1	Apoa1	Apolipoprotein A-I;Proapolipoprotein A-I;Truncated apolipoprotein A-I	0.745916	0.139	FALSE	6380000	1830000	+++++	ND	Inconclusive		ENSG00000118137	P02647	Apolipoprotein A1	Cancer-related genes, Candidate cardiovascular disease genes, Disease related genes, Human disease related genes, Metabolic proteins, Plasma proteins, Predicted intracellular proteins, Predicted secreted proteins	Cholesterol metabolism, Lipid metabolism, Lipid transport, Steroid metabolism, Sterol metabolism, Transport		liver: 19406.1	CAB016778, HPA046715	Supported
Q14012	CAMK1	Calcium/calmodulin-dependent protein kinase type 1	+++	No	https://www.proteinatlas.org/ENSG00000134072-CAMK1/tissue+cell+type/testis	Sertoli cell cytoplasmic staining	CAB031904	Yes	Q8BJA6	Camk1	Calcium/calmodulin-dependent protein kinase type 1;Calcium/calmodulin-dependent protein kinase type 1D	1.44745	0.000212	TRUE	19000	8440	+++	Low expression	Interstitial		ENSG00000134072	Q14012	Calcium/calmodulin dependent protein kinase I	Enzymes, Metabolic proteins, Plasma proteins, Predicted intracellular proteins, Predicted membrane proteins	Cell cycle, Differentiation, Neurogenesis	Allosteric enzyme, Calmodulin-binding, Developmental protein, Kinase, Serine/threonine-protein kinase, Transferase	adrenal gland: 100.5	CAB031904, HPA051409	Approved
Q7LGC8	CHST3	Carbohydrate sulfotransferase 3	+++	No	https://www.proteinatlas.org/ENSG00000122863-CHST3/tissue+cell+type/testis	Faint staining		Uncertain													ENSG00000122863	Q7LGC8	Carbohydrate sulfotransferase 3	Disease related genes, Enzymes, Human disease related genes, Metabolic proteins, Potential drug targets, Predicted membrane proteins	Carbohydrate metabolism	Transferase		HPA047523, HPA055704	Enhanced
Q8N1G2	CMTR1	Cap-specific mRNA (nucleoside-2-O-)-methyltransferase 1	++	Yes	https://www.proteinatlas.org/ENSG00000137200-CMTR1/tissue+cell+type/testis	Highly concentrated in Sertoli cell nuclei, also detected in nuclei of some spermatogonia and in Leydig cells	HPA030411, HPA003342, HPA030412,	Yes	Q9DBC3	Cmtr1	Cap-specific mRNA (nucleoside-2-O-)-methyltransferase 1	0.494244	0.000434	TRUE	23400	2370	+++	Multiple cell types	Inconclusive		ENSG00000137200	Q8N1G2	Cap methyltransferase 1	Enzymes, Metabolic proteins, Predicted intracellular proteins	mRNA capping, mRNA processing	Methyltransferase, Transferase		HPA029954, HPA029979, HPA029980	Enhanced
O14579	COPE	Coatomer subunit epsilon	+++	Yes	https://www.proteinatlas.org/ENSG00000105669-COPE/tissue+cell+type/testis	Variable between antibodies, some evidence of granular cytoplasmic Sertoli cell staining		Some evidence	D3Z315	Cope	Coatomer subunit epsilon	1.17438	0.0267	TRUE	392000	178000	++++	LC, Sg	Inconclusive		ENSG00000105669	O14579	COPI coat complex subunit epsilon	Metabolic proteins, Predicted intracellular proteins	ER-Golgi transport, Protein transport, Transport			CAB034345, HPA041605, HPA043576	Supported
P78310-3	CXADR	Coxsackievirus and adenovirus receptor	++	Yes	https://www.proteinatlas.org/ENSG00000154639-CXADR/tissue+cell+type/testis	Sertoli cell cytoplasmic staining	HPA030411, HPA003342, HPA030412,	Yes													ENSG00000154639	P78310	CXADR Ig-like cell adhesion molecule	Predicted membrane proteins, Predicted secreted proteins, Transporters	Cell adhesion, Host-virus interaction	Host cell receptor for virus entry, Receptor		HPA003342, CAB005103, HPA030411, HPA030412	Enhanced
H7C0R7	CYB5R1	NADH-cytochrome b5 reductase 1	++	Yes	https://www.proteinatlas.org/ENSG00000159348-CYB5R1/tissue+cell+type/testis	Granular Sertoli cell staining	HPA014147, HPA010641	Yes													ENSG00000159348	Q9UHQ9	Cytochrome b5 reductase 1	Enzymes, Metabolic proteins, Predicted intracellular proteins	Lipid biosynthesis, Lipid metabolism, Steroid biosynthesis, Steroid metabolism, Sterol biosynthesis, Sterol metabolism	Oxidoreductase	skeletal muscle: 610.1	HPA010641, HPA014147	Enhanced
P0C7V8	DCAF8L2	DDB1- and CUL4-associated factor 8-like protein 2	++	No	https://www.proteinatlas.org/ENSG00000189186-DCAF8L2/tissue+cell+type/testis	No IHC		NA													ENSG00000189186	P0C7V8	DDB1 and CUL4 associated factor 8 like 2	Predicted intracellular proteins			testis: 21.6
A0A1B0GUN9	ESPN	Espin	+	No	https://www.proteinatlas.org/ENSG00000187017-ESPN/tissue+cell+type/testis	Sertolic cell cytoplasmic and nuclear staining	HPA028674	Yes	Q9ET47	Espn	Espin	0.311889	4.55e-06	TRUE	13600	967	+++	SC	SC		ENSG00000187017	B1AK53	Espin	Disease related genes, Human disease related genes, Predicted intracellular proteins	Hearing	Actin-binding	liver: 130.2;retina: 118.8;testis: 146.5	HPA028674, HPA060220	Enhanced
P49356	FNTB	Protein farnesyltransferase subunit beta	++++	No	https://www.proteinatlas.org/ENSG00000257365-FNTB/tissue+cell+type/testis	Uncertain rating, no staining		Uncertain	Q8K2I1	Fntb	Protein farnesyltransferase subunit beta	0.922064	0.909	FALSE	41600	75700	+++	low expression	Inconclusive		ENSG00000257365	P49356	Farnesyltransferase, CAAX box, beta	Enzymes, FDA approved drug targets, Metabolic proteins, Predicted intracellular proteins		Prenyltransferase, Transferase	brain: 70.0	HPA062743	Uncertain
Q16658	FSCN1	Fascin	+++	Yes	https://www.proteinatlas.org/ENSG00000075618-FSCN1/tissue+cell+type/testis	Sertoli cell cytoplasmic staining	HPA005723, HPA050654, CAB000121, CAB035991	Yes	Q61553	Fscn1	Fascin	1.25124	0.264	FALSE	15600	6820	+++	Sg	GC	Yes	ENSG00000075618	Q16658	Fascin actin-bundling protein 1	Cancer-related genes, Plasma proteins, Predicted intracellular proteins		Actin-binding		CAB000121, HPA005723, CAB035991, HPA050654	Enhanced
P11413	G6PD	Glucose-6-phosphate 1-dehydrogenase	++++	Yes	https://www.proteinatlas.org/ENSG00000160211-G6PD/tissue+cell+type/testis	Sertoli cell localisation that is characteristic of basal and adluminal cytoplasm staining, some variable germ cell staining	HPA000834	Yes												Yes	ENSG00000160211	P11413	Glucose-6-phosphate dehydrogenase	Cancer-related genes, Disease related genes, Enzymes, Human disease related genes, Metabolic proteins, Plasma proteins, Potential drug targets, Predicted intracellular proteins	Carbohydrate metabolism, Glucose metabolism	Oxidoreductase	bone marrow: 106.9	HPA000247, HPA000834	Enhanced
Q14393-3	GAS6	Growth arrest-specific protein 6	+	Yes	https://www.proteinatlas.org/ENSG00000183087-GAS6/tissue+cell+type/testis	Some faint Sertoli cell cytoplasmic staining	HPA008275	Some evidence												Yes	ENSG00000183087	Q14393	Growth arrest specific 6	Predicted secreted proteins	Growth regulation, Host-virus interaction			HPA008275, HPA056080	Approved
A0A0A0MS68	GAS7	Growth arrest-specific protein 7	++	Yes	https://www.proteinatlas.org/ENSG00000007237-GAS7/tissue+cell+type/testis	One antibody showed convincing Sertoli cell cytoplasmic staining	HPA004838	Yes													ENSG00000007237	O60861	Growth arrest specific 7	Cancer-related genes, Disease related genes, Predicted intracellular proteins	Differentiation, Neurogenesis	Developmental protein	brain: 85.9	HPA004838, HPA064678	Enhanced
H0YKW9	GATM	Glycine amidinotransferase, mitochondrial	++	No	https://www.proteinatlas.org/ENSG00000171766-GATM/tissue+cell+type/testis	Granular staining in Sertoli cell cytoplasm	HPA026077	Yes													ENSG00000171766	P50440	Glycine amidinotransferase	Disease related genes, Enzymes, Human disease related genes, Metabolic proteins, Plasma proteins, Potential drug targets, Predicted intracellular proteins		Transferase	kidney: 2119.1;liver: 2827.1;pancreas: 2960.4	HPA026077	Enhanced
P49448	GLUD2	Glutamate dehydrogenase 2, mitochondrial	+	No	https://www.proteinatlas.org/ENSG00000182890-GLUD2/tissue+cell+type/testis	One antibody shows Sertoli cell cytoplasmic staining	HPA044839	Yes													ENSG00000182890	P49448	Glutamate dehydrogenase 2	Enzymes, Metabolic proteins, Predicted intracellular proteins		Oxidoreductase	liver: 4.0;testis: 15.5	HPA042492, HPA044839, HPA061369	Uncertain
P36959	GMPR	GMP reductase 1	++++	Yes	https://www.proteinatlas.org/ENSG00000137198-GMPR/tissue+cell+type/testis	One antibody shows evidence of Sertoli cell cytoplasmic (particularly basal) and nuclear staining	HPA021476	Yes	Q9DCZ1	Gmpr	GMP reductase 1	0.825025	0.359	FALSE	28200	5380	+++	LC, Sg	Interstitial		ENSG00000137198	P36959	Guanosine monophosphate reductase	Enzymes, Metabolic proteins, Plasma proteins, Predicted intracellular proteins	Purine metabolism	Oxidoreductase	skeletal muscle: 361.5;tongue: 206.8	HPA000904, HPA021476	Uncertain
Q5JSK7	HMGN5	High mobility group nucleosome-binding domain-containing protein 5	+++	No	https://www.proteinatlas.org/ENSG00000198157-HMGN5/tissue+cell+type/testis	Highly enriched in Sertoli cell nuclei	HPA000511	Yes	Q9JL35	Hmgn5	High mobility group nucleosome-binding domain-containing protein 5	0.63369	0.000526	TRUE	83800	16100	+++	SC, some sg	SC		ENSG00000198157	P82970	High mobility group nucleosome binding domain 5	Plasma proteins, Predicted intracellular proteins	Transcription, Transcription regulation	Chromatin regulator, DNA-binding	testis: 108.4	HPA000511, HPA076238	Approved
C9J8Z4	IGSF8	Immunoglobulin superfamily member 8	++	Yes	https://www.proteinatlas.org/ENSG00000162729-IGSF8/tissue+cell+type/testis	Sertoli cell cytoplasmic staining	HPA011917	Yes												Yes	ENSG00000162729	Q969P0	Immunoglobulin superfamily member 8	CD markers, Predicted intracellular proteins, Predicted membrane proteins			brain: 149.6	HPA011917, HPA075970	Approved
Q27J81-2	INF2	Inverted formin-2	++	Yes	https://www.proteinatlas.org/ENSG00000203485-INF2/tissue+cell+type/testis	Some evidence of Sertoli cell cytoplasmic staining but varies between sections	HPA000724	Some evidence													ENSG00000203485	Q27J81	Inverted formin 2	Disease related genes, Human disease related genes, Predicted intracellular proteins		Actin-binding		HPA000724	Approved
Q9NPH2-2	ISYNA1	Inositol-3-phosphate synthase 1	++	Yes	https://www.proteinatlas.org/ENSG00000105655-ISYNA1/tissue+cell+type/testis	Very strong staining in seminiferous epithelium, some evidence for Sertoli cell cytoplasmic staining	HPA008232, CAB020720	Some evidence	Q9JHU9	Isyna1	Inositol-3-phosphate synthase 1	1.40954	3.65e-05	TRUE	1130000	716000	++++	Multiple cell types	Inconclusive		ENSG00000105655	Q9NPH2	Inositol-3-phosphate synthase 1	Enzymes, Metabolic proteins, Predicted intracellular proteins	Inositol biosynthesis, Lipid biosynthesis, Lipid metabolism, Phospholipid biosynthesis, Phospholipid metabolism	Isomerase	choroid plexus: 183.8;testis: 225.6	HPA007931, HPA008232, CAB020720	Enhanced
O14579	ISYNA1	Inositol-3-phosphate synthase 1	++++	Yes	https://www.proteinatlas.org/ENSG00000105655-ISYNA1/tissue+cell+type/testis	Very strong staining in seminiferous epithelium, some evidence for Sertoli cell cytoplasmic staining	HPA008232, CAB020720	Some evidence	Q9JHU9	Isyna1	Inositol-3-phosphate synthase 1	1.40954	3.65e-05	TRUE	1130000	716000	++++	Multiple cell types	Inconclusive		ENSG00000105655	Q9NPH2	Inositol-3-phosphate synthase 1	Enzymes, Metabolic proteins, Predicted intracellular proteins	Inositol biosynthesis, Lipid biosynthesis, Lipid metabolism, Phospholipid biosynthesis, Phospholipid metabolism	Isomerase	choroid plexus: 183.8;testis: 225.6	HPA007931, HPA008232, CAB020720	Enhanced
P23276	KEL	Kell blood group glycoprotein	+++	No	https://www.proteinatlas.org/ENSG00000197993-KEL/tissue+cell+type/testis	NA		NA													ENSG00000197993	P23276	Kell metallo-endopeptidase (Kell blood group)	Blood group antigen proteins, Cancer-related genes, CD markers, Enzymes, Predicted intracellular proteins, Predicted membrane proteins		Blood group antigen, Hydrolase, Metalloprotease, Protease	bone marrow: 56.7;testis: 32.6	HPA064442
Q96N66	MBOAT7	Lysophospholipid acyltransferase 7	+++	Yes	https://www.proteinatlas.org/ENSG00000125505-MBOAT7/tissue+cell+type/testis	Sertoli cell cytoplasmic staining	HPA055967	Yes	Q8CHK3	Mboat7	Lysophospholipid acyltransferase 7	0.653945	0.102	FALSE	6960	699	+++	Sg, LC, SC	Inconclusive	Yes	ENSG00000125505	Q96N66	Membrane bound O-acyltransferase domain containing 7	Disease related genes, Human disease related genes, Metabolic proteins, Potential drug targets, Predicted membrane proteins, Transporters	Lipid biosynthesis, Lipid metabolism, Phospholipid biosynthesis, Phospholipid metabolism	Acyltransferase, Transferase	adrenal gland: 109.3	HPA055967	Approved
Q5JR04	MOV10	Putative helicase MOV-10	++	Yes	https://www.proteinatlas.org/ENSG00000155363-MOV10/tissue+cell+type/testis	NA		NA	Q3UD86	Mov10	Putative helicase MOV-10	0.751845	0.0543	FALSE	8350	1120	+++	Sg &SC	SC		ENSG00000155363	Q9HCE1	Mov10 RISC complex RNA helicase	Enzymes, Plasma proteins, Predicted intracellular proteins	Host-virus interaction, RNA-mediated gene silencing, Transcription, Transcription regulation	Helicase, Hydrolase, RNA-binding		HPA031627
M0R300	MYO9B	Unconventional myosin-IXb	++	Yes	https://www.proteinatlas.org/ENSG00000099331-MYO9B/tissue+cell+type/testis	One antibody shows Sertoli cell cytoplasmic staining	HPA042043	Some evidence													ENSG00000099331	Q13459	Myosin IXB	Disease related genes, Human disease related genes, Predicted intracellular proteins		Actin-binding, Calmodulin-binding, GTPase activation, Motor protein, Myosin		CAB037190, HPA042043	Approved
Q9ULP0-3	NDRG4	Protein NDRG4	+++	No	https://www.proteinatlas.org/ENSG00000103034-NDRG4/tissue+cell+type/testis	Very faint Sertoli cell cytoplasmic staining	HPA015313	Some evidence													ENSG00000103034	Q9ULP0	NDRG family member 4	Predicted intracellular proteins, Predicted membrane proteins			brain: 499.7;heart muscle: 227.5	HPA015313, HPA017587	Enhanced
Q9NVZ3	NECAP2	Adaptin ear-binding coat-associated protein 2	+++	Yes	https://www.proteinatlas.org/ENSG00000157191-NECAP2/tissue+cell+type/testis	Sertoli cell cytoplasmic staining, potentially stage-specific	HPA028077	Yes	Q3TBZ6	Necap2	Adaptin ear-binding coat-associated protein 2	0.746659	0.171	FALSE	20100	3910	+++	Multiple cell types	Inconclusive		ENSG00000157191	Q9NVZ3	NECAP endocytosis associated 2	Predicted intracellular proteins	Endocytosis, Protein transport, Transport			HPA028077	Approved
P17858	PFKL	ATP-dependent 6-phosphofructokinase, liver type	++++	Yes	https://www.proteinatlas.org/ENSG00000141959-PFKL/tissue+cell+type/testis	Sertoli cell cytoplasmic staining, particularly basal	HPA030047	Yes	P12382	Pfkl	ATP-dependent 6-phosphofructokinase, liver type	0.820195	0.532	FALSE	86700	31800	+++	SC	Likely SC		ENSG00000141959	P17858	Phosphofructokinase, liver type	Enzymes, Metabolic proteins, Plasma proteins, Predicted intracellular proteins	Glycolysis	Allosteric enzyme, Kinase, Transferase		HPA030047	Approved
M0R2W8	PGLYRP2	Peptidoglycan recognition protein 2	++	Yes	https://www.proteinatlas.org/ENSG00000161031-PGLYRP2/tissue+cell+type/testis	Strong generalised staining in interstitium (secreted protein). One antibody shows Sertoli cell staining that could be stage-specific	CAB033468	Some evidence	Q54A77	Pglyrp2	N-acetylmuramoyl-L-alanine amidase	3.29782	6.18e-09	TRUE	34000	58600	+++	ND	Inconclusive		ENSG00000161031	Q96PD5	Peptidoglycan recognition protein 2	Enzymes, Metabolic proteins, Plasma proteins, Predicted membrane proteins, Predicted secreted proteins	Immunity	Hydrolase	liver: 260.9	CAB033468, HPA046311, HPA075237	Supported
Q9UKY0	PRND	Prion-like protein doppel	++	No	https://www.proteinatlas.org/ENSG00000171864-PRND/tissue+cell+type/testis	Sertoli cell cytoplasmic and nuclear staining	HPA043373	Yes													ENSG00000171864	Q9UKY0	Prion like protein doppel	Predicted membrane proteins, Transporters	Fertilization	Prion	choroid plexus: 25.3;testis: 71.5	HPA043373	Enhanced
J3KR55	PTPN7	Tyrosine-protein phosphatase non-receptor type 7	+++	Yes	https://www.proteinatlas.org/ENSG00000143851-PTPN7/tissue+cell+type/testis	Evidence of Sertoli cell cytoplasmic (mainly basal) and nuclear staining	HPA019118	Yes													ENSG00000143851	P35236	Protein tyrosine phosphatase non-receptor type 7	Enzymes, Metabolic proteins, Predicted intracellular proteins		Hydrolase, Protein phosphatase	bone marrow: 40.0;lymphoid tissue: 31.4	CAB009530, HPA019118	Approved
P07998	RNASE1	Ribonuclease pancreatic	++	Yes	https://www.proteinatlas.org/ENSG00000129538-RNASE1/tissue+cell+type/testis	Weak generalised staining		Uncertain	Q8K2T2	Rnase1	Ribonuclease pancreatic	3.37681	0.004	TRUE	5840	18400	+++	ND	Low expression		ENSG00000129538	P07998	Ribonuclease A family member 1, pancreatic	Enzymes, Plasma proteins, Predicted intracellular proteins, Predicted secreted proteins		Endonuclease, Hydrolase, Lyase, Nuclease	pancreas: 9199.3	HPA001140	Enhanced
P31431-2	SDC4	Syndecan-4	++	Yes	https://www.proteinatlas.org/ENSG00000124145-SDC4/tissue+cell+type/testis	Generalised staining that varies between antibodies		Uncertain	Q3UKZ1	Sdc4	Syndecan-4	0.153991	1.47e-08	TRUE	62500	7770	+++	SC, some Sg	SC		ENSG00000124145	P31431	Syndecan 4	Cancer-related genes, Predicted membrane proteins, Predicted secreted proteins, Transporters			liver: 414.4	HPA005716, CAB013240	Enhanced
Q9UDX3	SEC14L4	SEC14 like lipid binding 4	+++	Yes	https://www.proteinatlas.org/ENSG00000133488-SEC14L4/tissue+cell+type/testis	NA		NA	Q8R0F9	Sec14l4	SEC14-like protein 4	0.620559	0.012	TRUE	41000	7260	+++	LC	Interstitial		ENSG00000133488	Q9UDX3	SEC14 like lipid binding 4	Predicted intracellular proteins	Transport		bone marrow: 8.2;liver: 19.4	HPA069748
A0A0G2JNW7	SLC12A7	Solute carrier family 12 member 7	++	Yes	https://www.proteinatlas.org/ENSG00000113504-SLC12A7/tissue+cell+type/testis	Staining in most cells, but some Sertoli cell cytoplasmic staining is apparent	HPA041652	Some evidence												Yes	ENSG00000113504	Q9Y666	Solute carrier family 12 member 7	Metabolic proteins, Plasma proteins, Predicted membrane proteins, Transporters	Ion transport, Potassium transport, Symport, Transport			HPA041652	Approved
Q8IWA5-3	SLC44A2	Choline transporter-like protein 2	++	Yes	https://www.proteinatlas.org/ENSG00000129353-SLC44A2/tissue+cell+type/testis	No staining		No													ENSG00000129353	Q8IWA5	Solute carrier family 44 member 2	Metabolic proteins, Predicted intracellular proteins, Predicted membrane proteins, Transporters	Transport			HPA003228, HPA070799	Approved
Q9NQ40-2	SLC52A3	Solute carrier family 52 member 3	++	No	https://www.proteinatlas.org/ENSG00000101276-SLC52A3/tissue+cell+type/testis	Strong adluminal Sertoli cell cytoplasmic staining	HPA049391, HPA059078	Yes													ENSG00000101276	Q9NQ40	Solute carrier family 52 member 3	Disease related genes, Human disease related genes, Metabolic proteins, Plasma proteins, Potential drug targets, Predicted membrane proteins, Transporters	Transport		intestine: 19.4;testis: 40.4	HPA049391, HPA059078	Approved
Q01650	SLC7A5	Solute carrier family 7 member 5	++	Yes	https://www.proteinatlas.org/ENSG00000103257-SLC7A5/tissue+cell+type/testis	Granular staining in some Sertoli cell cytoplasm	HPA052673	Yes	Q3UQM7	Slc7a5	Large neutral amino acids transporter small subunit 1	1.15181	0.4	FALSE	27500	9050	+++	LC, SC	Interstitial	Yes	ENSG00000103257	Q01650	Solute carrier family 7 member 5	Metabolic proteins, Predicted membrane proteins, Transporters	Amino-acid transport, Transport		bone marrow: 111.7;brain: 120.3	HPA052673, HPA056077	Approved
H3BS66	SMIM1	Small integral membrane protein 1 (Vel blood group)	++++	No	https://www.proteinatlas.org/ENSG00000235169-SMIM1/tissue+cell+type/testis	Adluminal Sertoli cell cytoplasmic staining but could also be elongating spermatid cytoplasm		Some evidence													ENSG00000235169	B2RUZ4	Small integral membrane protein 1 (Vel blood group)	Blood group antigen proteins, Predicted intracellular proteins, Predicted membrane proteins, Transporters		Blood group antigen	bone marrow: 32.4;testis: 42.6	HPA069088	Enhanced
P12931	SRC	SRC proto-oncogene, non-receptor tyrosine kinase	+++	Yes	https://www.proteinatlas.org/ENSG00000197122-SRC/tissue+cell+type/testis	Sertoli cell cytoplasmic staining	HPA069088	Yes												Yes	ENSG00000197122	P12931	SRC proto-oncogene, non-receptor tyrosine kinase	Cancer-related genes, Disease related genes, Enzymes, FDA approved drug targets, Human disease related genes, Metabolic proteins, Plasma proteins, Predicted intracellular proteins, Transporters	Cell adhesion, Cell cycle, Host-virus interaction, Immunity	Kinase, Transferase, Tyrosine-protein kinase		CAB004023, HPA030875	Approved
O94804	STK10	Serine/threonine-protein kinase 10	++	Yes	https://www.proteinatlas.org/ENSG00000072786-STK10/tissue+cell+type/testis	Strong staining in Sertoli cell cytoplasm	HPA015083, CAB020840	Yes													ENSG00000072786	O94804	Serine/threonine kinase 10	Disease related genes, Enzymes, Metabolic proteins, Plasma proteins, Potential drug targets, Predicted intracellular proteins	Cell cycle	Kinase, Serine/threonine-protein kinase, Transferase	bone marrow: 77.2;lymphoid tissue: 45.6	HPA015083, CAB020840	Enhanced
P43405-2	SYK	Tyrosine-protein kinase SYK	++	Yes	https://www.proteinatlas.org/ENSG00000165025-SYK/tissue+cell+type/testis	Sertoli cell cytoplasmic and nuclear staining	CAB007773, HPA001384	Yes	E9PWE9	Syk	Tyrosine-protein kinase;Tyrosine-protein kinase SYK	0.813956	0.582	FALSE	8140	1200	+++	Low expression	Interstitial		ENSG00000165025	P43405	Spleen associated tyrosine kinase	Cancer-related genes, Enzymes, FDA approved drug targets, Metabolic proteins, Predicted intracellular proteins	Adaptive immunity, Angiogenesis, Host-virus interaction, Immunity, Innate immunity	Kinase, Transferase, Tyrosine-protein kinase	lymphoid tissue: 74.4;parathyroid gland: 88.3	HPA001384, CAB007773	Enhanced
Q9H0E2	TOLLIP	Toll-interacting protein	+++	Yes	https://www.proteinatlas.org/ENSG00000078902-TOLLIP/tissue+cell+type/testis	One antibody shows evidence of Sertoli cell cytoplasmic staining but other cells are also immunostained	HPA038622	Some evidence	Q8C5G6	Tollip	Toll-interacting protein	0.282341	5.3e-10	TRUE	92900	2930	+++	GC	GC	Yes	ENSG00000078902	Q9H0E2	Toll interacting protein	Plasma proteins, Predicted intracellular proteins	Autophagy, Immunity, Inflammatory response, Innate immunity			HPA038621, HPA038622	Enhanced
Q13432	UNC119	Protein unc-119 homolog A	++	No	https://www.proteinatlas.org/ENSG00000109103-UNC119/tissue+cell+type/testis	Faint but likely specific basal Sertoli cell cytoplasmic staining	HPA041912	Yes	Q3V299	Unc119	Protein unc-119 homolog A	0.563282	1.94e-05	TRUE	110000	14800	+++	SC, some LC & Sg	SC		ENSG00000109103	Q13432	Unc-119 lipid binding chaperone	Disease related genes, Predicted intracellular proteins	Endocytosis, Protein transport, Sensory transduction, Transport, Vision		retina: 1178.8	HPA041912	Enhanced
A0A0A0MSG0	WIPF3	WAS/WASL-interacting protein family member 3	++	No	https://www.proteinatlas.org/ENSG00000122574-WIPF3/tissue+cell+type/testis	Sertoli cell cytoplasmic staining	HPA041211, HPA041145	Yes													ENSG00000122574	A6NGB9	WAS/WASL interacting protein family member 3	Predicted intracellular proteins	Differentiation, Spermatogenesis	Actin-binding, Developmental protein	brain: 49.6;ovary: 42.1	HPA041145, HPA041211	Uncertain

## Sheet: Legend S2A Table
S2A Table legend												Supp Table 2 legend
Leading protein ID detected in human TIF	Gene	Protein names	Relative abundance in human TIF	Detected in exosomes (Exocarta)	Tissue Cell expression in testis cells	IHC in human testis	HPA antibodies supporting human Sertoli cell localization	Sertoli cell-enriched protein based on human mRNA and IHC data	Leading Protein ID mouse TIF	Mouse Gene symbol	Mouse Protein name	Mouse protein DTX/Control fold change	Mouse protein DTX/Control adjPVal	Mouse protein DTX/Control significant	Median iBAQ (Control)	Median iBAQ (DTX)	Relative protein abundance in Control mice TIF	mRNA expression in Mouse Testis Single Cell RNAseq Atlas (Jung et al)	Enriched in a specific cell type based on Soffientini et al	Detected in human Sertoli cell line-derived Evs (Tan et al)	Ensembl ID HPA	Uniprot ID HPA	Protein name HPA	Protein class HPA	Biological process HPA	Molecular function HPA	RNA tissue specific nTPM HPA	Antibody HPA	Reliability score of IHC HPA
Uniprot ID of lead protein detected in human TIF	Gene symbol from human proteomic analysis	Human protein name from lead protein ID in human TIF	Relative protein abundance score in 20 fold ranges, based on top most abundant identified/quantified protein iBAQ score in controls; +++++ = highest abundance, + = lowest abundance	Protein detected in exosomes (any species) according to Exocarta database	Link to RNA expression data in human testis cells, see details in Human Protein Atlas (https://www.proteinatlas.org/humanproteome/tissue+cell+type)	Evidence for Sertoli cell localization in human testis sections (Human Protein Atlas). Note interstitial cell staining is not described	Notes the antibodies that showed Sertoli cell localization	Summary of whether there is convincing evidence of Sertoli cell enrichment based on mRNA expression in testis cells and IHC data in HPA	Uniprot ID of lead protein detected in mouse TIF	Gene symbol from mouse proteomic analysis	Protein name from mouse proteomic analysis	Linear ratio of protein abundance in DTX vs control mouse TIF	p value of statistical comparison in protein abundance in DTX vs control mouse TIF	Whether the fold change in protein abundance in TIF from DTX vs control mice is considered statistically significant (TRUE/FALSE)	Median iBAQ score in controls, as a measure of protein quantity	Median iBAQ score in controls, as a measure of protein quantity	Relative protein abundance score in 20 fold ranges, based on top most abundant identified/quantified protein iBAQ score in controls; +++++ = highest abundance, + = lowest abundance	Summary of mRNA expression in mouse testis cells, in order of cells with highest expression	Likely enriched in a particular cell type based on whole testis RNASeq		ENSEMBL ID of human protein from Human Protein Atlas	Uniprot ID of human protein	Human protein name	Protein class	Biological process annotation of human protein	Molecular process annotation of human protein	Data on mRNA enrichment in particular tisssues	Antibodies used in immuno-histochemistry	Reliability score of immuno-histochemical data
Notes:
A protein was deemed to be enriched in human Sertoli cells where a "Yes" appears in column "Sertoli cell-enriched protein based on human mRNA and IHC data"
Rows highlighted in green show human Sertoli cell-enriched TIF proteins that are also Sertoli cell-enriched in mice based on mRNA expression in mouse datasets (see Supp Table 1A and Table 1)
Data sources
Green columns	Data on human TIF protein mRNA (O'Donnell et al, 2021)
Yellow column	Data from Exocarta, https://www.exocarta.org
Orange columns	Interpretation of human protein data from Human Protein Atlas
Blue columns	Data on mouse protein (O'Donnell et al 2021)
Light green columns	Data from mouse testis scRNASeq dataset (Jung et al 2019)
Dark green columns	Data from whole mouse testis RNASeq dataset (Soffientini et al, 2017)
White columns	Detected in extracellular vesicles (EVs) from a human Sertoli cell line (Tan et al, 2022)
Grey columns	Downloaded data on human protein from Human Protein Atlas
References:
O'Donnell et al 2021, FASEB J, https://faseb.onlinelibrary.wiley.com/doi/full/10.1096/fj.202002484R
Human Protein Atlas: https://www.proteinatlas.org.
Jung et al, 2019, eLife, https://elifesciences.org/articles/43966 and searchable dataset https://conradlab.shinyapps.io/MISTA/
Soffientini et al, 2017, BMC Genomics, https://www.ncbi.nlm.nih.gov/pmc/articles/PMC5731206/
Tan et al, 2022, https://pubmed.ncbi.nlm.nih.gov/35366759/
Abbreviations
TIF		Testicular interstitial fluid
SC		Sertoli cells
Sg		Spermatogonia
LC		Leydig cells
ND		Not determined
HPA		Human protein atlas
IHC		Immunohistochemistry
	Note: dual entries of ISYNA1 due to two different isoforms detected in human TIF by proteomics

## Sheet: S2B Table
S2B Table. Proteins in human TIF that are moderately enriched in Sertoli cells in the human testis according to Human Protein Atlas
Leading protein ID detected in human TIF	Gene symbol	Protein names	Relative abundance in human TIF	Tissue Cell expression in testis cells	Detected in human Sertoli cell line-derived Evs	Leading Protein ID mouse TIF	Mouse Gene symbol	Mouse Protein name	Mouse protein DTX/Control fold change	Mouse protein DTX/Control adjPVal	Mouse protein DTX/Control significant	Ensembl ID	Uniprot ID	Protein name	Protein class	Biological process	Molecular function	RNA tissue specific nTPM
Q9NUQ8-2	ABCF3	ATP-binding cassette sub-family F member 3	++	https://www.proteinatlas.org/ENSG00000161204-ABCF3/tissue+cell+type/testis		Q8K268	Abcf3	ATP-binding cassette sub-family F member 3	0.428785	0.000203	TRUE	ENSG00000161204	Q9NUQ8	ATP binding cassette subfamily F member 3	Predicted intracellular proteins, Transporters	Antiviral defense
Q9P1F3	ABRACL	Costars family protein ABRACL	++++	https://www.proteinatlas.org/ENSG00000146386-ABRACL/tissue+cell+type/testis		E9QMV2	Abracl	Costars family protein ABRACL	0.439937	0.0306	TRUE	ENSG00000146386	Q9P1F3	ABRA C-terminal like	Plasma proteins, Predicted intracellular proteins
O60488-2	ACSL4	Long-chain-fatty-acid--CoA ligase 4	+++	https://www.proteinatlas.org/ENSG00000068366-ACSL4/tissue+cell+type/testis	Yes							ENSG00000068366	O60488	Acyl-CoA synthetase long chain family member 4	Disease related genes, Enzymes, Human disease related genes, Metabolic proteins, Plasma proteins, Potential drug targets, Predicted intracellular proteins, Predicted membrane proteins	Fatty acid metabolism, Lipid metabolism	Ligase
P55263-2	ADK	Adenosine kinase	+++	https://www.proteinatlas.org/ENSG00000156110-ADK/tissue+cell+type/testis		P55264-2	Adk	Adenosine kinase	0.71188	0.00106	TRUE	ENSG00000156110	P55263	Adenosine kinase	Disease related genes, Enzymes, Human disease related genes, Metabolic proteins, Potential drug targets, Predicted intracellular proteins	Purine salvage	Kinase, Transferase	liver: 151.2
Q96HN2-2	AHCYL2	Putative adenosylhomocysteinase 3;Adenosylhomocysteinase	+++	https://www.proteinatlas.org/ENSG00000158467-AHCYL2/tissue+cell+type/testis		F8WGT1	Ahcyl2	Adenosylhomocysteinase;Putative adenosylhomocysteinase 3	0.823108	0.0191	TRUE	ENSG00000158467	Q96HN2	Adenosylhomocysteinase like 2	Enzymes, Metabolic proteins, Predicted intracellular proteins	One-carbon metabolism	Hydrolase	choroid plexus: 488.0;intestine: 177.4
O95831-3	AIFM1	Apoptosis-inducing factor 1, mitochondrial	+++	https://www.proteinatlas.org/ENSG00000156709-AIFM1/tissue+cell+type/testis	Yes							ENSG00000156709	O95831	Apoptosis inducing factor mitochondria associated 1	Disease related genes, Human disease related genes, Plasma proteins, Predicted intracellular proteins, Predicted membrane proteins	Apoptosis	DNA-binding, Oxidoreductase
P13716	ALAD	Delta-aminolevulinic acid dehydratase	++++	https://www.proteinatlas.org/ENSG00000148218-ALAD/tissue+cell+type/testis		Q9DD05	Alad	Delta-aminolevulinic acid dehydratase	0.678074	4.5e-05	TRUE	ENSG00000148218	P13716	Aminolevulinate dehydratase	Disease related genes, Enzymes, FDA approved drug targets, Human disease related genes, Metabolic proteins, Plasma proteins, Predicted intracellular proteins	Heme biosynthesis, Porphyrin biosynthesis	Allosteric enzyme, Lyase	liver: 209.8
B7ZBK6	ALAD	Porphobilinogen synthase	+++	https://www.proteinatlas.org/ENSG00000148218-ALAD/tissue+cell+type/testis		Q9DD05	Alad	Delta-aminolevulinic acid dehydratase	0.678074	4.5e-05	TRUE	ENSG00000148218	P13716	Aminolevulinate dehydratase	Disease related genes, Enzymes, FDA approved drug targets, Human disease related genes, Metabolic proteins, Plasma proteins, Predicted intracellular proteins	Heme biosynthesis, Porphyrin biosynthesis	Allosteric enzyme, Lyase	liver: 209.8
Q02252-2	ALDH6A1	Methylmalonate-semialdehyde dehydrogenase [acylating], mitochondrial	+++	https://www.proteinatlas.org/ENSG00000119711-ALDH6A1/tissue+cell+type/testis		Q9EQ20	Aldh6a1	Methylmalonate-semialdehyde dehydrogenase [acylating], mitochondrial	1.92666	0.00141	TRUE	ENSG00000119711	Q02252	Aldehyde dehydrogenase 6 family member A1	Disease related genes, Enzymes, Human disease related genes, Metabolic proteins, Potential drug targets, Predicted intracellular proteins, Predicted membrane proteins		Oxidoreductase	kidney: 379.1;liver: 367.1
P03950	ANG	Angiogenin	+++	https://www.proteinatlas.org/ENSG00000214274-ANG/tissue+cell+type/testis								ENSG00000214274	P03950	Angiogenin	Cancer-related genes, Disease related genes, Human disease related genes, Plasma proteins, Predicted secreted proteins	Angiogenesis, Differentiation, Stress response	Developmental protein, DNA-binding, Endonuclease, Hydrolase, Nuclease, Protein synthesis inhibitor	liver: 3018.1
Q92625	ANKS1A	Ankyrin repeat and SAM domain-containing protein 1A	++	https://www.proteinatlas.org/ENSG00000064999-ANKS1A/tissue+cell+type/testis								ENSG00000064999	Q92625	Ankyrin repeat and sterile alpha motif domain containing 1A	Predicted intracellular proteins
P56377	AP1S2	AP-1 complex subunit sigma-2	++	https://www.proteinatlas.org/ENSG00000182287-AP1S2/tissue+cell+type/testis								ENSG00000182287	P56377	Adaptor related protein complex 1 subunit sigma 2	Disease related genes, Human disease related genes, Predicted intracellular proteins	Protein transport, Transport		epididymis: 663.3
Q9NRW3	APOBEC3C	DNA dC->dU-editing enzyme APOBEC-3C	++	https://www.proteinatlas.org/ENSG00000244509-APOBEC3C/tissue+cell+type/testis								ENSG00000244509	Q9NRW3	Apolipoprotein B mRNA editing enzyme catalytic subunit 3C	Enzymes, Predicted intracellular proteins	Antiviral defense, Host-virus interaction, Immunity, Innate immunity	Hydrolase
C9IZD3	ARHGAP17	Rho GTPase-activating protein 17	+++	https://www.proteinatlas.org/ENSG00000140750-ARHGAP17/tissue+cell+type/testis		E9QAJ9	Arhgap17	Rho GTPase-activating protein 17	0.504998	0.00791	TRUE	ENSG00000140750	Q68EM7	Rho GTPase activating protein 17	Predicted intracellular proteins		GTPase activation
O15013-7	ARHGEF10	Rho guanine nucleotide exchange factor 10	++	https://www.proteinatlas.org/ENSG00000104728-ARHGEF10/tissue+cell+type/testis								ENSG00000104728	O15013	Rho guanine nucleotide exchange factor 10	Disease related genes, Predicted intracellular proteins		Guanine-nucleotide releasing factor
H0Y8F0	ATP11A	Phospholipid-transporting ATPase;Probable phospholipid-transporting ATPase IH	++	https://www.proteinatlas.org/ENSG00000068650-ATP11A/tissue+cell+type/testis								ENSG00000068650	P98196	ATPase phospholipid transporting 11A	Enzymes, Metabolic proteins, Plasma proteins, Predicted intracellular proteins, Predicted membrane proteins, Transporters	Lipid transport, Transport	Translocase
P30530-2	AXL	Tyrosine-protein kinase receptor UFO;Receptor protein-tyrosine kinase	++	https://www.proteinatlas.org/ENSG00000167601-AXL/tissue+cell+type/testis								ENSG00000167601	P30530	AXL receptor tyrosine kinase	Disease related genes, Enzymes, FDA approved drug targets, Metabolic proteins, Plasma proteins, Predicted membrane proteins	Differentiation, Host-virus interaction, Immunity, Innate immunity	Host cell receptor for virus entry, Kinase, Receptor, Transferase, Tyrosine-protein kinase
Q6QNY0	BLOC1S3	Biogenesis of lysosome-related organelles complex 1 subunit 3	+++	https://www.proteinatlas.org/ENSG00000189114-BLOC1S3/tissue+cell+type/testis								ENSG00000189114	Q6QNY0	Biogenesis of lysosomal organelles complex 1 subunit 3	Disease related genes, Human disease related genes, Predicted intracellular proteins
P35219	CA8	Carbonic anhydrase-related protein	+++	https://www.proteinatlas.org/ENSG00000178538-CA8/tissue+cell+type/testis								ENSG00000178538	P35219	Carbonic anhydrase 8	Cancer-related genes, Disease related genes, Human disease related genes, Metabolic proteins, Predicted intracellular proteins			brain: 18.3;parathyroid gland: 40.1
J3KPJ3	CAMKK1	Calcium/calmodulin-dependent protein kinase kinase 1	+	https://www.proteinatlas.org/ENSG00000004660-CAMKK1/tissue+cell+type/testis								ENSG00000004660	Q8N5S9	Calcium/calmodulin dependent protein kinase kinase 1	Enzymes, Metabolic proteins, Predicted intracellular proteins		Calmodulin-binding, Kinase, Serine/threonine-protein kinase, Transferase	brain: 54.4
O75155	CAND2	Cullin-associated NEDD8-dissociated protein 2	++	https://www.proteinatlas.org/ENSG00000144712-CAND2/tissue+cell+type/testis		Q3UM57	Cand2	Cullin-associated NEDD8-dissociated protein 2	0.878683	0.644	FALSE	ENSG00000144712	O75155	Cullin associated and neddylation dissociated 2 (putative)	Predicted intracellular proteins	Transcription, Ubl conjugation pathway		skeletal muscle: 135.0
E7EV01	CAPN5	Calpain-5	+++	https://www.proteinatlas.org/ENSG00000149260-CAPN5/tissue+cell+type/testis	Yes							ENSG00000149260	O15484	Calpain 5	Disease related genes, Enzymes, Human disease related genes, Potential drug targets, Predicted intracellular proteins		Hydrolase, Protease, Thiol protease	intestine: 60.7
Q96HQ2-2	CDKN2AIPNL	CDKN2AIP N-terminal-like protein	++	https://www.proteinatlas.org/ENSG00000237190-CDKN2AIPNL/tissue+cell+type/testis								ENSG00000237190	Q96HQ2	CDKN2A interacting protein N-terminal like	Predicted intracellular proteins			skeletal muscle: 81.7
O95674	CDS2	Phosphatidate cytidylyltransferase 2	++	https://www.proteinatlas.org/ENSG00000101290-CDS2/tissue+cell+type/testis								ENSG00000101290	O95674	CDP-diacylglycerol synthase 2	Enzymes, Metabolic proteins, Plasma proteins, Predicted membrane proteins	Lipid biosynthesis, Lipid metabolism, Phospholipid biosynthesis, Phospholipid metabolism	Nucleotidyltransferase, Transferase
P10645	CHGA	Chromogranin-A;Vasostatin-1;Vasostatin-2;EA-92;ES-43;Pancreastatin;SS-18;WA-8;WE-14;LF-19;Catestatin;AL-11;GV-19;GR-44;ER-37;GE-25;Serpinin-RRG;Serpinin;p-Glu serpinin precursor	+++	https://www.proteinatlas.org/ENSG00000100604-CHGA/tissue+cell+type/testis								ENSG00000100604	P10645	Chromogranin A	Cancer-related genes, Candidate cardiovascular disease genes, Plasma proteins, Predicted intracellular proteins		Antibiotic, Antimicrobial, Fungicide	parathyroid gland: 6568.4
P10909-4	CLU	Clusterin;Clusterin beta chain;Clusterin alpha chain;Clusterin	++++	https://www.proteinatlas.org/ENSG00000120885-CLU/tissue+cell+type/testis	Yes	Q549A5	Clu	Clusterin;Clusterin beta chain;Clusterin alpha chain	0.486677	1.45e-06	TRUE	ENSG00000120885	P10909	Clusterin	Cancer-related genes, Candidate cardiovascular disease genes, Plasma proteins, Predicted intracellular proteins, Predicted secreted proteins	Apoptosis, Complement pathway, Immunity, Innate immunity	Chaperone	brain: 10230.8;liver: 9779.1
K7EIG1	CLUH	Clustered mitochondria homolog	++	https://www.proteinatlas.org/ENSG00000132361-CLUH/tissue+cell+type/testis		A0A0R4J140	Cluh	Clustered mitochondria protein homolog	1.29604	0.0484	TRUE	ENSG00000132361	O75153	Clustered mitochondria homolog	Predicted intracellular proteins		RNA-binding
Q5JVC2	CLYBL	Citrate lyase subunit beta-like protein, mitochondrial	++	https://www.proteinatlas.org/ENSG00000125246-CLYBL/tissue+cell+type/testis								ENSG00000125246	Q8N0X4	Citramalyl-CoA lyase	Enzymes, Metabolic proteins, Predicted intracellular proteins, Predicted membrane proteins		Hydrolase, Lyase, Transferase	liver: 109.7
Q8NFW8	CMAS	N-acylneuraminate cytidylyltransferase	++	https://www.proteinatlas.org/ENSG00000111726-CMAS/tissue+cell+type/testis		A0A0R4J0B4	Cmas	N-acylneuraminate cytidylyltransferase	0.776503	0.144	FALSE	ENSG00000111726	Q8NFW8	Cytidine monophosphate N-acetylneuraminic acid synthetase	Enzymes, Metabolic proteins, Plasma proteins, Predicted intracellular proteins		Nucleotidyltransferase, Transferase
Q9NX76	CMTM6	CKLF-like MARVEL transmembrane domain-containing protein 6	+++	https://www.proteinatlas.org/ENSG00000091317-CMTM6/tissue+cell+type/testis								ENSG00000091317	Q9NX76	CKLF like MARVEL transmembrane domain containing 6	Predicted membrane proteins	Transport
Q9BRF8	CPPED1	Serine/threonine-protein phosphatase CPPED1	+++	https://www.proteinatlas.org/ENSG00000103381-CPPED1/tissue+cell+type/testis		Q8BFS6-2	Cpped1	Serine/threonine-protein phosphatase CPPED1	0.78625	0.0474	TRUE	ENSG00000103381	Q9BRF8	Calcineurin like phosphoesterase domain containing 1	Enzymes, Predicted intracellular proteins		Hydrolase
P01034	CST3	Cystatin-C	++++	https://www.proteinatlas.org/ENSG00000101439-CST3/tissue+cell+type/testis		Q3U5K7	Cst3	Cystatin-C	1.59598	0.000885	TRUE	ENSG00000101439	P01034	Cystatin C	Cancer-related genes, Disease related genes, Human disease related genes, Plasma proteins, Predicted secreted proteins		Protease inhibitor, Thiol protease inhibitor	brain: 4217.6
O60911	CTSV	Cathepsin L2	++	https://www.proteinatlas.org/ENSG00000136943-CTSV/tissue+cell+type/testis								ENSG00000136943	O60911	Cathepsin V	Enzymes, Metabolic proteins, Predicted intracellular proteins		Hydrolase, Protease, Thiol protease	lymphoid tissue: 643.6
H3BUD2	DCTN5	Dynactin subunit 5	+++	https://www.proteinatlas.org/ENSG00000166847-DCTN5/tissue+cell+type/testis								ENSG00000166847	Q9BTE1	Dynactin subunit 5	Predicted intracellular proteins
C9J2J1	DCUN1D2	DCN1-like protein;DCN1-like protein 2	++	https://www.proteinatlas.org/ENSG00000150401-DCUN1D2/tissue+cell+type/testis		G5E8Q5	Dcun1d2	DCN1-like protein;DCN1-like protein 2	0.505417	0.00228	TRUE	ENSG00000150401	Q6PH85	Defective in cullin neddylation 1 domain containing 2	Predicted intracellular proteins	Ubl conjugation pathway		heart muscle: 98.6;skeletal muscle: 108.7;tongue: 69.1
O00273	DFFA	DNA fragmentation factor subunit alpha	+++	https://www.proteinatlas.org/ENSG00000160049-DFFA/tissue+cell+type/testis								ENSG00000160049	O00273	DNA fragmentation factor subunit alpha	Plasma proteins, Predicted intracellular proteins	Apoptosis
A6NML8	DIAPH2	Protein diaphanous homolog 2	++	https://www.proteinatlas.org/ENSG00000147202-DIAPH2/tissue+cell+type/testis								ENSG00000147202	O60879	Diaphanous related formin 2	Disease related genes, Human disease related genes, Plasma proteins, Predicted intracellular proteins	Differentiation, Oogenesis	Developmental protein
F6SYF8	DKK3	Dickkopf-related protein 3	+++	https://www.proteinatlas.org/ENSG00000050165-DKK3/tissue+cell+type/testis								ENSG00000050165	Q9UBP4	Dickkopf WNT signaling pathway inhibitor 3	Plasma proteins, Predicted secreted proteins	Wnt signaling pathway	Developmental protein	heart muscle: 1224.0
A0A0B4J2C2	DLGAP4	Disks large-associated protein 4	+++	https://www.proteinatlas.org/ENSG00000080845-DLGAP4/tissue+cell+type/testis		Q3UCF7	Dlgap4	Disks large-associated protein 4	0.211742	9.34e-09	TRUE	ENSG00000080845	Q9Y2H0	DLG associated protein 4	Predicted intracellular proteins
Q13011	ECH1	Delta(3,5)-Delta(2,4)-dienoyl-CoA isomerase, mitochondrial	+++	https://www.proteinatlas.org/ENSG00000104823-ECH1/tissue+cell+type/testis	Yes	O35459	Ech1	Delta(3,5)-Delta(2,4)-dienoyl-CoA isomerase, mitochondrial	1.64169	0.0379	TRUE	ENSG00000104823	Q13011	Enoyl-CoA hydratase 1	Metabolic proteins, Predicted intracellular proteins	Fatty acid metabolism, Lipid metabolism	Isomerase	heart muscle: 749.9;skeletal muscle: 906.9
P30084	ECHS1	Enoyl-CoA hydratase, mitochondrial	+++	https://www.proteinatlas.org/ENSG00000127884-ECHS1/tissue+cell+type/testis		Q8BH95	Echs1	Enoyl-CoA hydratase, mitochondrial	1.04017	0.822	FALSE	ENSG00000127884	P30084	Enoyl-CoA hydratase, short chain 1	Disease related genes, Enzymes, FDA approved drug targets, Human disease related genes, Metabolic proteins, Plasma proteins, Predicted intracellular proteins	Fatty acid metabolism, Lipid metabolism	Lyase	liver: 1128.7
C9JEM6	EPHA4	Receptor protein-tyrosine kinase;Ephrin type-A receptor 4	++	https://www.proteinatlas.org/ENSG00000116106-EPHA4/tissue+cell+type/testis								ENSG00000116106	P54764	EPH receptor A4	Cancer-related genes, Enzymes, Metabolic proteins, Plasma proteins, Predicted intracellular proteins, Predicted membrane proteins	Cell adhesion, Neurogenesis	Developmental protein, Kinase, Receptor, Transferase, Tyrosine-protein kinase	choroid plexus: 39.7
P16930	FAH	Fumarylacetoacetase	+++	https://www.proteinatlas.org/ENSG00000103876-FAH/tissue+cell+type/testis		P35505	Fah	Fumarylacetoacetase	0.795477	0.2	FALSE	ENSG00000103876	P16930	Fumarylacetoacetate hydrolase	Disease related genes, Enzymes, Human disease related genes, Metabolic proteins, Plasma proteins, Potential drug targets, Predicted intracellular proteins	Phenylalanine catabolism, Tyrosine catabolism	Hydrolase	liver: 301.5
E9PGM7	FAM13A	Protein FAM13A	++	https://www.proteinatlas.org/ENSG00000138640-FAM13A/tissue+cell+type/testis								ENSG00000138640	O94988	Family with sequence similarity 13 member A	Plasma proteins, Predicted intracellular proteins		GTPase activation
E9PH82	FAM98A	Protein FAM98A	++	https://www.proteinatlas.org/ENSG00000119812-FAM98A/tissue+cell+type/testis		Q3TJZ6	Fam98a	Protein FAM98A	0.677029	0.0556	FALSE	ENSG00000119812	Q8NCA5	Family with sequence similarity 98 member A	Predicted intracellular proteins
P22570	FDXR	NADPH:adrenodoxin oxidoreductase, mitochondrial	+++	https://www.proteinatlas.org/ENSG00000161513-FDXR/tissue+cell+type/testis		Q3UZ58	Fdxr	NADPH:adrenodoxin oxidoreductase, mitochondrial	2.69529	0.000131	TRUE	ENSG00000161513	P22570	Ferredoxin reductase	Disease related genes, Enzymes, Human disease related genes, Metabolic proteins, Potential drug targets, Predicted intracellular proteins	Cholesterol metabolism, Electron transport, Lipid metabolism, Steroid metabolism, Sterol metabolism, Transport	Oxidoreductase	adrenal gland: 343.1
Q9BZ67	FRMD8	FERM domain-containing protein 8	++	https://www.proteinatlas.org/ENSG00000126391-FRMD8/tissue+cell+type/testis								ENSG00000126391	Q9BZ67	FERM domain containing 8	Predicted intracellular proteins
O95633-2	FSTL3	Follistatin-related protein 3	+++	https://www.proteinatlas.org/ENSG00000070404-FSTL3/tissue+cell+type/testis								ENSG00000070404	O95633	Follistatin like 3	Cancer-related genes, Disease related genes, Predicted intracellular proteins, Predicted secreted proteins	Osteogenesis, Transcription, Transcription regulation
Q14353	GAMT	Guanidinoacetate N-methyltransferase	+++	https://www.proteinatlas.org/ENSG00000130005-GAMT/tissue+cell+type/testis		O35969	Gamt	Guanidinoacetate N-methyltransferase	0.624792	4.15e-06	TRUE	ENSG00000130005	Q14353	Guanidinoacetate N-methyltransferase	Disease related genes, Enzymes, FDA approved drug targets, Human disease related genes, Metabolic proteins, Plasma proteins, Predicted intracellular proteins		Methyltransferase, Transferase	liver: 615.1;skeletal muscle: 1234.9;tongue: 466.4
P00505	GOT2	Aspartate aminotransferase, mitochondrial	+++	https://www.proteinatlas.org/ENSG00000125166-GOT2/tissue+cell+type/testis		P05202	Got2	Aspartate aminotransferase, mitochondrial	1.26468	0.168	FALSE	ENSG00000125166	P00505	Glutamic-oxaloacetic transaminase 2	Cancer-related genes, Candidate cardiovascular disease genes, Disease related genes, Enzymes, Human disease related genes, Metabolic proteins, Plasma proteins, Potential drug targets, Predicted intracellular proteins, Transporters	Lipid transport, Transport	Aminotransferase, Transferase	skeletal muscle: 698.4;tongue: 726.8
P35052	GPC1	Glypican-1;Secreted glypican-1	++	https://www.proteinatlas.org/ENSG00000063660-GPC1/tissue+cell+type/testis	Yes							ENSG00000063660	P35052	Glypican 1	Disease related genes, Predicted intracellular proteins, Predicted membrane proteins			skin 1: 226.0
Q4V328	GRIPAP1	GRIP1-associated protein 1	+++	https://www.proteinatlas.org/ENSG00000068400-GRIPAP1/tissue+cell+type/testis								ENSG00000068400	Q4V328	GRIP1 associated protein 1	Predicted intracellular proteins	Protein transport, Transport
P48637	GSS	Glutathione synthetase	+++	https://www.proteinatlas.org/ENSG00000100983-GSS/tissue+cell+type/testis		Q3UEE2	Gss	Glutathione synthetase	1.0505	0.643	FALSE	ENSG00000100983	P48637	Glutathione synthetase	Disease related genes, Enzymes, FDA approved drug targets, Human disease related genes, Metabolic proteins, Plasma proteins, Predicted intracellular proteins	Glutathione biosynthesis	Ligase
O94992	HEXIM1	Protein HEXIM1	++	https://www.proteinatlas.org/ENSG00000186834-HEXIM1/tissue+cell+type/testis		Q8VDF7	Hexim1	Protein HEXIM1	0.766766	0.118	FALSE	ENSG00000186834	O94992	HEXIM P-TEFb complex subunit 1	Predicted intracellular proteins	Immunity, Innate immunity, Transcription, Transcription regulation	Repressor
Q9BPY8	HOPX	Homeodomain-only protein	+++	https://www.proteinatlas.org/ENSG00000171476-HOPX/tissue+cell+type/testis								ENSG00000171476	Q9BPY8	HOP homeobox	Predicted intracellular proteins, Transcription factors	Transcription, Transcription regulation	Developmental protein, Repressor	esophagus: 716.7;skin 1: 1439.9
P00492	HPRT1	Hypoxanthine-guanine phosphoribosyltransferase	++++	https://www.proteinatlas.org/ENSG00000165704-HPRT1/tissue+cell+type/testis	Yes							ENSG00000165704	P00492	Hypoxanthine phosphoribosyltransferase 1	Disease related genes, Enzymes, FDA approved drug targets, Human disease related genes, Metabolic proteins, Plasma proteins, Predicted intracellular proteins	Purine salvage	Glycosyltransferase, Transferase
M0R026	ILVBL	Acetolactate synthase-like protein	+++	https://www.proteinatlas.org/ENSG00000105135-ILVBL/tissue+cell+type/testis		Q8BU33	Ilvbl	Acetolactate synthase-like protein	1.11331	0.772	FALSE	ENSG00000105135	A1L0T0	IlvB acetolactate synthase like	Predicted intracellular proteins, Predicted membrane proteins	Fatty acid metabolism, Lipid metabolism	Lyase
Q14573	ITPR3	Inositol 1,4,5-trisphosphate receptor type 3	+++	https://www.proteinatlas.org/ENSG00000096433-ITPR3/tissue+cell+type/testis	Yes							ENSG00000096433	Q14573	Inositol 1,4,5-trisphosphate receptor type 3	Human disease related genes, Plasma proteins, Predicted membrane proteins	Calcium transport, Ion transport, Transport	Calcium channel, Ion channel, Ligand-gated ion channel, Receptor
Q9ULL0	KIAA1210	Uncharacterized protein KIAA1210	++	https://www.proteinatlas.org/ENSG00000250423-KIAA1210/tissue+cell+type/testis								ENSG00000250423	Q9ULL0	KIAA1210	Predicted intracellular proteins			epididymis: 39.4;seminal vesicle: 19.8;testis: 30.9
Q9C0H6	KLHL4	Kelch-like protein 4	++	https://www.proteinatlas.org/ENSG00000102271-KLHL4/tissue+cell+type/testis	Yes							ENSG00000102271	Q9C0H6	Kelch like family member 4	Predicted intracellular proteins		Actin-binding	adrenal gland: 26.5;brain: 21.3
F8VWU1	LALBA	Alpha-lactalbumin	+++	https://www.proteinatlas.org/ENSG00000167531-LALBA/tissue+cell+type/testis								ENSG00000167531	P00709	Lactalbumin alpha	Cancer-related genes, Metabolic proteins, Predicted secreted proteins	Lactose biosynthesis	Milk protein	breast: 2187.5
M0QZL9	LSR	Lipolysis-stimulated lipoprotein receptor	++	https://www.proteinatlas.org/ENSG00000105699-LSR/tissue+cell+type/testis								ENSG00000105699	Q86X29	Lipolysis stimulated lipoprotein receptor	Predicted intracellular proteins, Predicted membrane proteins		Receptor	liver: 144.8
Q9UM54-6	MYO6	Unconventional myosin-VI	+++	https://www.proteinatlas.org/ENSG00000196586-MYO6/tissue+cell+type/testis	Yes	E9Q175	Myo6	Unconventional myosin-VI	0.896439	0.645	FALSE	ENSG00000196586	Q9UM54	Myosin VI	Disease related genes, Human disease related genes, Plasma proteins, Predicted intracellular proteins	Endocytosis, Hearing, Protein transport, Transport	Actin-binding, Calmodulin-binding, Motor protein, Myosin
Q9NR45	NANS	Sialic acid synthase	+++	https://www.proteinatlas.org/ENSG00000095380-NANS/tissue+cell+type/testis		Q99J77	Nans		0.720488	0.0096	TRUE	ENSG00000095380	Q9NR45	N-acetylneuraminate synthase	Disease related genes, Enzymes, Human disease related genes, Metabolic proteins, Potential drug targets, Predicted intracellular proteins		Transferase
H9KV31	NCAM2	Neural cell adhesion molecule 2	+++	https://www.proteinatlas.org/ENSG00000154654-NCAM2/tissue+cell+type/testis								ENSG00000154654	O15394	Neural cell adhesion molecule 2	Plasma proteins, Predicted membrane proteins	Cell adhesion		adrenal gland: 12.0;brain: 26.0
O43639	NCK2	Cytoplasmic protein NCK2	+++	https://www.proteinatlas.org/ENSG00000071051-NCK2/tissue+cell+type/testis								ENSG00000071051	O43639	NCK adaptor protein 2	Plasma proteins, Predicted intracellular proteins	Translation regulation
Q969V3-2	NCLN	Nicalin	++	https://www.proteinatlas.org/ENSG00000125912-NCLN/tissue+cell+type/testis								ENSG00000125912	Q969V3	Nicalin	Predicted intracellular proteins, Predicted membrane proteins, Transporters
Q92597	NDRG1	Protein NDRG1	++++	https://www.proteinatlas.org/ENSG00000104419-NDRG1/tissue+cell+type/testis	Yes	Q545R3	Ndrg1	Protein NDRG1	1.27999	0.0274	TRUE	ENSG00000104419	Q92597	N-myc downstream regulated 1	Cancer-related genes, Disease related genes, Human disease related genes, Plasma proteins, Predicted intracellular proteins, Predicted membrane proteins			brain: 613.9
P61970	NUTF2	Nuclear transport factor 2	++++	https://www.proteinatlas.org/ENSG00000102898-NUTF2/tissue+cell+type/testis		P61971	Nutf2	Nuclear transport factor 2	0.756971	0.0422	TRUE	ENSG00000102898	P61970	Nuclear transport factor 2	Plasma proteins, Predicted intracellular proteins	mRNA transport, Protein transport, Translocation, Transport
Q15121	PEA15	Astrocytic phosphoprotein PEA-15	++++	https://www.proteinatlas.org/ENSG00000162734-PEA15/tissue+cell+type/testis		Q62048	Pea15	Astrocytic phosphoprotein PEA-15	0.878111	0.768	FALSE	ENSG00000162734	Q15121	Proliferation and apoptosis adaptor protein 15	Plasma proteins, Predicted intracellular proteins	Apoptosis, Sugar transport, Transport		brain: 1106.4
P46019	PHKA2	Phosphorylase b kinase regulatory subunit alpha, liver isoform	++	https://www.proteinatlas.org/ENSG00000044446-PHKA2/tissue+cell+type/testis								ENSG00000044446	P46019	Phosphorylase kinase regulatory subunit alpha 2	Disease related genes, Human disease related genes, Metabolic proteins, Predicted intracellular proteins	Carbohydrate metabolism, Glycogen metabolism	Calmodulin-binding
P51178	PLCD1	1-phosphatidylinositol 4,5-bisphosphate phosphodiesterase delta-1	+++	https://www.proteinatlas.org/ENSG00000187091-PLCD1/tissue+cell+type/testis		Q8R3B1	Plcd1	1-phosphatidylinositol 4,5-bisphosphate phosphodiesterase delta-1;Phosphoinositide phospholipase C	0.910806	0.416	FALSE	ENSG00000187091	P51178	Phospholipase C delta 1	Disease related genes, Enzymes, Human disease related genes, Metabolic proteins, Plasma proteins, Potential drug targets, Predicted intracellular proteins	Lipid degradation, Lipid metabolism	Hydrolase, Transducer
Q15126	PMVK	Phosphomevalonate kinase	+++	https://www.proteinatlas.org/ENSG00000163344-PMVK/tissue+cell+type/testis		D3YXP6	Pmvk	Phosphomevalonate kinase	0.772665	0.328	FALSE	ENSG00000163344	Q15126	Phosphomevalonate kinase	Disease related genes, Enzymes, Human disease related genes, Metabolic proteins, Potential drug targets, Predicted intracellular proteins	Cholesterol biosynthesis, Cholesterol metabolism, Lipid biosynthesis, Lipid metabolism, Steroid biosynthesis, Steroid metabolism, Sterol biosynthesis, Sterol metabolism	Kinase, Transferase
D3DTX6	PPP1R9B	Neurabin-2	++	https://www.proteinatlas.org/ENSG00000108819-PPP1R9B/tissue+cell+type/testis								ENSG00000108819	Q96SB3	Protein phosphatase 1 regulatory subunit 9B	Predicted intracellular proteins	Differentiation, Neurogenesis	Actin-binding, Developmental protein	brain: 96.7
P48147	PREP	Prolyl endopeptidase	+++	https://www.proteinatlas.org/ENSG00000085377-PREP/tissue+cell+type/testis		Q543B9	Prep	Prolyl endopeptidase	0.807253	0.00655	TRUE	ENSG00000085377	P48147	Prolyl endopeptidase	Enzymes, Metabolic proteins, Plasma proteins, Predicted intracellular proteins		Hydrolase, Protease, Serine protease	skeletal muscle: 84.8
P05771-2	PRKCB	Protein kinase C beta type	++	https://www.proteinatlas.org/ENSG00000166501-PRKCB/tissue+cell+type/testis								ENSG00000166501	P05771	Protein kinase C beta	Cancer-related genes, Enzymes, FDA approved drug targets, Metabolic proteins, Plasma proteins, Predicted intracellular proteins, RAS pathway related proteins, Transporters	Adaptive immunity, Apoptosis, Immunity, Transcription, Transcription regulation	Chromatin regulator, Kinase, Serine/threonine-protein kinase, Transferase	brain: 84.0;lymphoid tissue: 47.2
Q9Y617	PSAT1	Phosphoserine aminotransferase	+++	https://www.proteinatlas.org/ENSG00000135069-PSAT1/tissue+cell+type/testis	Yes	Q8BTJ1	Psat1	Phosphoserine aminotransferase	0.395207	2.14e-09	TRUE	ENSG00000135069	Q9Y617	Phosphoserine aminotransferase 1	Disease related genes, Enzymes, Human disease related genes, Metabolic proteins, Plasma proteins, Potential drug targets, Predicted intracellular proteins	Amino-acid biosynthesis, Serine biosynthesis	Aminotransferase, Transferase	brain: 175.0;liver: 267.9
O00767	SCD	Acyl-CoA desaturase	++	https://www.proteinatlas.org/ENSG00000099194-SCD/tissue+cell+type/testis								ENSG00000099194	O00767	Stearoyl-CoA desaturase	Enzymes, Metabolic proteins, Predicted membrane proteins	Fatty acid biosynthesis, Fatty acid metabolism, Lipid biosynthesis, Lipid metabolism	Oxidoreductase	adipose tissue: 1233.7;brain: 839.9;liver: 583.8
Q12765	SCRN1	Secernin-1	+++	https://www.proteinatlas.org/ENSG00000136193-SCRN1/tissue+cell+type/testis		Q9CZC8	Scrn1	Secernin-1	0.210058	1.66e-06	TRUE	ENSG00000136193	Q12765	Secernin 1	Enzymes, Predicted intracellular proteins	Exocytosis		brain: 159.0
O75326	SEMA7A	Semaphorin-7A	+++	https://www.proteinatlas.org/ENSG00000138623-SEMA7A/tissue+cell+type/testis								ENSG00000138623	O75326	Semaphorin 7A (John Milton Hagen blood group)	Blood group antigen proteins, CD markers, Plasma proteins, Predicted membrane proteins	Differentiation, Inflammatory response, Neurogenesis	Developmental protein	lymphoid tissue: 60.1;retina: 34.6
P05154	SERPINA5	Plasma serine protease inhibitor	++++	https://www.proteinatlas.org/ENSG00000188488-SERPINA5/tissue+cell+type/testis		Q8BVN1	Serpina5	Plasma serine protease inhibitor	0.392985	0.00194	TRUE	ENSG00000188488	P05154	Serpin family A member 5	Cancer-related genes, Candidate cardiovascular disease genes, Plasma proteins, Predicted secreted proteins	Fertilization, Lipid transport, Transport	Heparin-binding, Protease inhibitor, Serine protease inhibitor	adrenal gland: 484.5;liver: 785.6;testis: 432.4
Q9Y6P5-3	SESN1	Sestrin-1	++	https://www.proteinatlas.org/ENSG00000080546-SESN1/tissue+cell+type/testis								ENSG00000080546	Q9Y6P5	Sestrin 1	Predicted intracellular proteins		Oxidoreductase
Q8WTS6	SETD7	Histone-lysine N-methyltransferase SETD7	++	https://www.proteinatlas.org/ENSG00000145391-SETD7/tissue+cell+type/testis								ENSG00000145391	Q8WTS6	SET domain containing 7, histone lysine methyltransferase	Enzymes, Metabolic proteins, Plasma proteins, Predicted intracellular proteins	Transcription, Transcription regulation	Activator, Chromatin regulator, Methyltransferase, Transferase
Q9NRF2-2	SH2B1	SH2B adapter protein 1	+	https://www.proteinatlas.org/ENSG00000178188-SH2B1/tissue+cell+type/testis		Q91ZM2-6	Sh2b1	SH2B adapter protein 1	0.457829	0.00107	TRUE	ENSG00000178188	Q9NRF2	SH2B adaptor protein 1	Predicted intracellular proteins
V9GYG0	SLC25A4	ADP/ATP translocase 1	+++	https://www.proteinatlas.org/ENSG00000151729-SLC25A4/tissue+cell+type/testis								ENSG00000151729	P12235	Solute carrier family 25 member 4	Disease related genes, FDA approved drug targets, Human disease related genes, Metabolic proteins, Predicted membrane proteins, Transporters	Antiport, Host-virus interaction, Transport		heart muscle: 245.1;skeletal muscle: 190.8;tongue: 346.6
Q6PCB7	SLC27A1	Long-chain fatty acid transport protein 1	++	https://www.proteinatlas.org/ENSG00000130304-SLC27A1/tissue+cell+type/testis		Q3TP13	Slc27a1	Long-chain fatty acid transport protein 1;Long-chain fatty acid transport protein 4	0.803313	0.396	FALSE	ENSG00000130304	Q6PCB7	Solute carrier family 27 member 1	Enzymes, Metabolic proteins, Predicted intracellular proteins, Predicted membrane proteins, Transporters	Fatty acid metabolism, Lipid metabolism, Lipid transport, Transport	Ligase
F5GZS6	SLC3A2	4F2 cell-surface antigen heavy chain	+++	https://www.proteinatlas.org/ENSG00000168003-SLC3A2/tissue+cell+type/testis	Yes	P10852-2	Slc3a2	4F2 cell-surface antigen heavy chain	1.30481	0.0833	FALSE	ENSG00000168003	P08195	Solute carrier family 3 member 2	Cancer-related genes, CD markers, Metabolic proteins, Plasma proteins, Predicted intracellular proteins, Predicted membrane proteins, Transporters	Amino-acid transport, Transport
Q9H4F8	SMOC1	SPARC-related modular calcium-binding protein 1	+++	https://www.proteinatlas.org/ENSG00000198732-SMOC1/tissue+cell+type/testis	Yes							ENSG00000198732	Q9H4F8	SPARC related modular calcium binding 1	Disease related genes, Human disease related genes, Predicted secreted proteins	Differentiation	Developmental protein	brain: 53.2;liver: 67.9
Q00796	SORD	Sorbitol dehydrogenase	+++	https://www.proteinatlas.org/ENSG00000140263-SORD/tissue+cell+type/testis		Q64442	Sord	Sorbitol dehydrogenase	0.402356	2.41e-10	TRUE	ENSG00000140263	Q00796	Sorbitol dehydrogenase	Disease related genes, Enzymes, Metabolic proteins, Plasma proteins, Potential drug targets, Predicted intracellular proteins		Oxidoreductase	cervix: 163.8;liver: 247.0
P37802	TAGLN2	Transgelin-2	++++	https://www.proteinatlas.org/ENSG00000158710-TAGLN2/tissue+cell+type/testis	Yes	Q9WVA4	Tagln2	Transgelin-2;Transgelin;Transgelin-3	1.40074	0.000481	TRUE	ENSG00000158710	P37802	Transgelin 2	Plasma proteins, Predicted intracellular proteins
X6RK39	THEMIS2	Protein THEMIS2	++	https://www.proteinatlas.org/ENSG00000130775-THEMIS2/tissue+cell+type/testis								ENSG00000130775	Q5TEJ8	Thymocyte selection associated family member 2	Predicted intracellular proteins	Immunity, Inflammatory response		bone marrow: 215.5;lymphoid tissue: 126.0
Q86YJ6-3	THNSL2	Threonine synthase-like 2	++	https://www.proteinatlas.org/ENSG00000144115-THNSL2/tissue+cell+type/testis		Q80W22	Thnsl2	Threonine synthase-like 2	0.80711	0.00488	TRUE	ENSG00000144115	Q86YJ6	Threonine synthase like 2	Predicted intracellular proteins, Predicted secreted proteins		Cytokine, Lyase
Q13445	TMED1	Transmembrane emp24 domain-containing protein 1	++	https://www.proteinatlas.org/ENSG00000099203-TMED1/tissue+cell+type/testis								ENSG00000099203	Q13445	Transmembrane p24 trafficking protein 1	Predicted intracellular proteins, Predicted membrane proteins, Transporters	Protein transport, Transport
Q7Z7N9	TMEM179B	Transmembrane protein 179B	++	https://www.proteinatlas.org/ENSG00000185475-TMEM179B/tissue+cell+type/testis								ENSG00000185475	Q7Z7N9	Transmembrane protein 179B	Predicted membrane proteins, Transporters
Q68CZ2-2	TNS3	Tensin-3	++	https://www.proteinatlas.org/ENSG00000136205-TNS3/tissue+cell+type/testis								ENSG00000136205	Q68CZ2	Tensin 3	Predicted intracellular proteins
Q6ZVM7	TOM1L2	TOM1-like protein 2	+++	https://www.proteinatlas.org/ENSG00000175662-TOM1L2/tissue+cell+type/testis		Q5SRX1-3	Tom1l2	TOM1-like protein 2	0.972733	0.882	FALSE	ENSG00000175662	Q6ZVM7	Target of myb1 like 2 membrane trafficking protein	Predicted intracellular proteins	Protein transport, Transport
Q9Y5R8	TRAPPC1	Trafficking protein particle complex subunit 1	++	https://www.proteinatlas.org/ENSG00000170043-TRAPPC1/tissue+cell+type/testis		B1ASW5	Trappc1	Trafficking protein particle complex subunit 1	0.516083	0.00599	TRUE	ENSG00000170043	Q9Y5R8	Trafficking protein particle complex 1	Predicted intracellular proteins	ER-Golgi transport, Transport
H0Y626	TRIM16	Tripartite motif-containing protein 16	++	https://www.proteinatlas.org/ENSG00000221926-TRIM16/tissue+cell+type/testis								ENSG00000221926	O95361	Tripartite motif containing 16	Enzymes, Predicted intracellular proteins	Ubl conjugation pathway	Transferase	esophagus: 145.9
Q9Y3Q8	TSC22D4	TSC22 domain family protein 4	+++	https://www.proteinatlas.org/ENSG00000166925-TSC22D4/tissue+cell+type/testis								ENSG00000166925	Q9Y3Q8	TSC22 domain family member 4	Predicted intracellular proteins, Transcription factors	Transcription, Transcription regulation	Repressor	brain: 601.0;choroid plexus: 224.0
Q14166	TTLL12	Tubulin--tyrosine ligase-like protein 12	+++	https://www.proteinatlas.org/ENSG00000100304-TTLL12/tissue+cell+type/testis	Yes	Q3UDE2	Ttll12	Tubulin--tyrosine ligase-like protein 12	0.594369	0.000628	TRUE	ENSG00000100304	Q14166	Tubulin tyrosine ligase like 12	Plasma proteins, Predicted intracellular proteins	Immunity, Innate immunity		esophagus: 104.5
P26368-2	U2AF2	Splicing factor U2AF 65 kDa subunit	+++	https://www.proteinatlas.org/ENSG00000063244-U2AF2/tissue+cell+type/testis	Yes	Q80XR5	U2af2	Splicing factor U2AF 65 kDa subunit	1.14452	0.322	FALSE	ENSG00000063244	P26368	U2 small nuclear RNA auxiliary factor 2	Plasma proteins, Predicted intracellular proteins	mRNA processing, mRNA splicing	Repressor, RNA-binding
H7C4M9	UBE2H	Ubiquitin-conjugating enzyme E2 H	+++	https://www.proteinatlas.org/ENSG00000186591-UBE2H/tissue+cell+type/testis		Q3TTE3	Ube2h	Ubiquitin-conjugating enzyme E2 H	0.386053	0.000206	TRUE	ENSG00000186591	P62256	Ubiquitin conjugating enzyme E2 H	Enzymes, Metabolic proteins, Predicted intracellular proteins	Ubl conjugation pathway	Transferase
Q5T4S7-3	UBR4	E3 ubiquitin-protein ligase UBR4	+++	https://www.proteinatlas.org/ENSG00000127481-UBR4/tissue+cell+type/testis		A2AN08-3	Ubr4	E3 ubiquitin-protein ligase UBR4	0.484078	7.11e-06	TRUE	ENSG00000127481	Q5T4S7	Ubiquitin protein ligase E3 component n-recognin 4	Enzymes, Metabolic proteins, Predicted intracellular proteins, Predicted membrane proteins	Host-virus interaction, Ubl conjugation pathway	Calmodulin-binding, Transferase
Q92995-2	USP13	Ubiquitin carboxyl-terminal hydrolase 13	++	https://www.proteinatlas.org/ENSG00000058056-USP13/tissue+cell+type/testis								ENSG00000058056	Q92995	Ubiquitin specific peptidase 13	Enzymes, Metabolic proteins, Plasma proteins, Predicted intracellular proteins	Autophagy, Ubl conjugation pathway	Hydrolase, Protease, Thiol protease	skeletal muscle: 149.2;tongue: 108.9
G3V549	VIPAS39	Spermatogenesis-defective protein 39 homolog	++	https://www.proteinatlas.org/ENSG00000151445-VIPAS39/tissue+cell+type/testis		Q8BGQ1	Vipas39	Spermatogenesis-defective protein 39 homolog	0.635324	0.0118	TRUE	ENSG00000151445	Q9H9C1	VPS33B interacting protein, apical-basolateral polarity regulator, spe-39 homolog	Disease related genes, Human disease related genes, Predicted intracellular proteins	Differentiation, Protein transport, Spermatogenesis, Transcription, Transcription regulation, Transport
Q96JC1-2	VPS39	Vam6/Vps39-like protein	++	https://www.proteinatlas.org/ENSG00000166887-VPS39/tissue+cell+type/testis								ENSG00000166887	Q96JC1	VPS39 subunit of HOPS complex	Plasma proteins, Predicted intracellular proteins	Autophagy, Host-virus interaction, Protein transport, Transport
A0A087WYK2	WNK3	Serine/threonine-protein kinase WNK3	++	https://www.proteinatlas.org/ENSG00000196632-WNK3/tissue+cell+type/testis								ENSG00000196632	Q9BYP7	WNK lysine deficient protein kinase 3	Enzymes, Metabolic proteins, Predicted intracellular proteins		Kinase, Serine/threonine-protein kinase, Transferase	epididymis: 11.7;testis: 9.9

## Sheet: Legend S2B Table
S2B Table Legend
Leading protein ID detected in human TIF	Gene symbol	Protein names	Relative abundance in human TIF	Tissue Cell expression in testis cells	Detected in human Sertoli cell line-derived EVs	Leading Protein ID mouse TIF	Mouse Gene symbol	Mouse Protein name	Mouse protein DTX/Control fold change	Mouse protein DTX/Control adjPVal	Mouse protein DTX/Control significant	Ensembl ID	Uniprot ID	Protein name	Protein class	Biological process	Molecular function	RNA tissue specific nTPM
Uniprot ID of lead protein detected in human TIF, see O'Donnell et al	Gene symbol from human proteomic analysis	Human protein name from lead protein ID in human TIF, see O'Donnell et al	Relative protein abundance score in 20 fold ranges, based on top most abundant identified/quantified protein iBAQ score in controls; +++++ = highest abundance, + = lowest abundance, see O'Donnell et al	Link to RNA expression data in human testis cells, see details in Human Protein Atlas (https://www.proteinatlas.org/humanproteome/tissue+cell+type)	YES indicates this protein was detected in extracellular vesicles collected from a human Sertoli cell line in vitro	Uniprot ID of lead protein detected in mouse TIF	Gene symbol from mouse proteomic analysis	Protein name from mouse proteomic analysis	Linear ratio of protein abundance in DTX vs control mouse TIF	p value of statistical comparison in protein abundance in DTX vs control mouse TIF	Whether the fold change in protein abundance in TIF from DTX vs control mice is considered significant (TRUE/FALSE). See O'Donnell et al	ENSEMBL ID of human protein from Human Protein Atlas	Uniprot ID of human protein from Human Protein Atlas	Human protein name from Human Protein Atlas	Protein class from Human Protein Atlas	Biological process annotation of human protein, Human Protein Atlas	Molecular process annotation of human protein, Human Protein Atlas	Data on mRNA enrichment in particular tisssues, Human Protein Atlas
Data sources
Green columns	Data on human TIF protein mRNA (O'Donnell et al, 2021)
Orange columns	Link to mRNA expression in testicular cells according to Human Protein Atlas dataset (https://www.proteinatlas.org/humanproteome/tissue+cell+type)
White columns	Detected in extracellular vesicles (EVs) from a human Sertoli cell line (Tan et al, 2022)
Blue columns	Data on mouse protein (O'Donnell et al 2021)
Grey columns	Downloaded data on human protein from Human Protein Atlas
References:
O'Donnell et al 2021, FASEB J, https://faseb.onlinelibrary.wiley.com/doi/full/10.1096/fj.202002484R
Human Protein Atlas: https://www.proteinatlas.org.
Tan et al, 2022, https://pubmed.ncbi.nlm.nih.gov/35366759/

## Sheet: S2C Table
S2C Table. Exosomal marker proteins detected in human TIF
Leading protein IDs in human TIF	Gene symbol	Protein names	Number of times identified in exosomes (Exocarta)
A6NNI4	CD9	Tetraspanin;CD9 antigen	98
Q8WUM4	PDCD6IP	Programmed cell death 6-interacting protein	96
P11142, E9PK54, E9PN89	HSPA8	Heat shock cognate 71 kDa protein	96
P04406, P04406-2	GAPDH	Glyceraldehyde-3-phosphate dehydrogenase	95
P60709	ACTB	Actin, cytoplasmic 1;Actin, cytoplasmic 1, N-terminally processed	93
O00560-3	SDCBP	Syntenin-1	78
P06733	ENO1	Alpha-enolase;Enolase	78
P07900	HSP90AA1	Heat shock protein HSP 90-alpha	77
F5H442	TSG101	Tumor susceptibility gene 101 protein	75
P14618, P14618-2	PKM	Pyruvate kinase PKM;Pyruvate kinase	72
P00338	LDHA	L-lactate dehydrogenase A chain	72
P63104	YWHAZ	14-3-3 protein zeta/delta	69
P00558	PGK1	Phosphoglycerate kinase 1	69
P13639	EEF2	Elongation factor 2	69
P04075	ALDOA	Fructose-bisphosphate aldolase A;Fructose-bisphosphate aldolase	69
P08238	HSP90AB1	Heat shock protein HSP 90-beta	67
P08758	ANXA5	Annexin A5;Annexin	67
A0A0U1RQF0	FASN	Fatty acid synthase;[Acyl-carrier-protein] S-acetyltransferase;[Acyl-carrier-protein] S-malonyltransferase;3-oxoacyl-[acyl-carrier-protein] synthase;3-oxoacyl-[acyl-carrier-protein] reductase;3-hydroxyacyl-[acyl-carrier-protein] dehydratase;Enoyl-[acyl-ca	66
P62258	YWHAE	14-3-3 protein epsilon	65
A0A087WVQ6	CLTC	Clathrin heavy chain;Clathrin heavy chain 1	64
E9PJK1	CD81	Tetraspanin;CD81 antigen	64
CON__P02768-1, H7C013, A0A0C4DGB6	ALB	Serum albumin	63
P55072	VCP	Transitional endoplasmic reticulum ATPase	62
P60174-1	TPI1	Triosephosphate isomerase	62
P62937, P62937-2	PPIA	Peptidyl-prolyl cis-trans isomerase A;Peptidyl-prolyl cis-trans isomerase A, N-terminally processed;Peptidyl-prolyl cis-trans isomerase	62
P26038	MSN	Moesin	62
P23528	CFL1	Cofilin-1	62
Q06830	PRDX1	Peroxiredoxin-1	61
P07737, I3L3D5	PFN1	Profilin-1	61
P61224	RAP1B	Ras-related protein Rap-1b;Ras-related protein Rap-1b-like protein	60
P05556	ITGB1	Integrin beta-1	60
P11021	HSPA5	78 kDa glucose-regulated protein	58
F5GZS6	SLC3A2	4F2 cell-surface antigen heavy chain	57
P62805	HIST1H4A	Histone H4	57
P62879	GNB2	Guanine nucleotide-binding protein G(I)/G(S)/G(T) subunit beta-2	57
P05023-3	ATP1A1	Sodium/potassium-transporting ATPase subunit alpha-1	57
P27348	YWHAQ	14-3-3 protein theta	56
O75955	FLOT1	Flotillin-1	56
P21333-2	FLNA	Filamin-A	56
O00299	CLIC1	Chloride intracellular channel protein 1	56
P78371	CCT2	T-complex protein 1 subunit beta	56
P60953	CDC42	Cell division control protein 42 homolog	55
P61981	YWHAG	14-3-3 protein gamma;14-3-3 protein gamma, N-terminally processed	54
P01023	A2M	Alpha-2-macroglobulin	54
P68363	TUBA1B	Tubulin alpha-1B chain	53
Q08380	LGALS3BP	Galectin-3-binding protein	53
P04899	GNAI2	Guanine nucleotide-binding protein G(i) subunit alpha-2	53
P04083	ANXA1	Annexin A1;Annexin	53
P61586	RHOA	Transforming protein RhoA	52
P32119	PRDX2	Peroxiredoxin-2	51
P50395, Q5SX86	GDI2	Rab GDP dissociation inhibitor beta	51
Q9H223	EHD4	EH domain-containing protein 4	51
O43707	ACTN4	Alpha-actinin-4	51
P31946, P31946-2	YWHAB	14-3-3 protein beta/alpha;14-3-3 protein beta/alpha, N-terminally processed	50
P51149	RAB7A	Ras-related protein Rab-7a	50
P07195	LDHB	L-lactate dehydrogenase B chain;L-lactate dehydrogenase	50
P63092	GNAS	Guanine nucleotide-binding protein G(s) subunit alpha isoforms short;Guanine nucleotide-binding protein G(s) subunit alpha isoforms XLas	50
P51148	RAB5C	Ras-related protein Rab-5C	49
P08133	ANXA6	Annexin A6;Annexin	49
P50995-2	ANXA11	Annexin A11	49
P63261	ACTG1	Actin, cytoplasmic 2;Actin, cytoplasmic 2, N-terminally processed	49
Q14974	KPNB1	Importin subunit beta-1	48
E7EQR4	EZR	Ezrin	48
P09525	ANXA4	Annexin A4;Annexin	48
P53396	ACLY	ATP-citrate synthase	48
F5H5D3	TUBA1C	Tubulin alpha-1C chain	47
P02786	TFRC	Transferrin receptor protein 1;Transferrin receptor protein 1, serum form	47
P61106	RAB14	Ras-related protein Rab-14	47
P62873	GNB1	Guanine nucleotide-binding protein G(I)/G(S)/G(T) subunit beta-1	47
P07996	THBS1	Thrombospondin-1	46
B5MDF5	RAN	GTP-binding nuclear protein Ran	46
P20339-2	RAB5A	Ras-related protein Rab-5A	46
Q9P2B2	PTGFRN	Prostaglandin F2 receptor negative regulator	46
P48643	CCT5	T-complex protein 1 subunit epsilon	46
P49368	CCT3	T-complex protein 1 subunit gamma	46
P23526	AHCY	Adenosylhomocysteinase	46
P22314-2	UBA1	Ubiquitin-like modifier-activating enzyme 1	45
P61020	RAB5B	Ras-related protein Rab-5B	45
P62820	RAB1A	Ras-related protein Rab-1A	45
P13473-2	LAMP2	Lysosome-associated membrane glycoprotein 2	45
P23229-4	ITGA6	Integrin alpha-6;Integrin alpha-6 heavy chain;Integrin alpha-6 light chain;Processed integrin alpha-6	45
A0A087WUV8	BSG	Basigin	45
Q04917	YWHAH	14-3-3 protein eta	44
Q71U36	TUBA1A	Tubulin alpha-1A chain	44
P29401	TKT	Transketolase	44
P17987, F5H136	TCP1	T-complex protein 1 subunit alpha	44
P27105	STOM	Erythrocyte band 7 integral membrane protein	44
Q5T8R5	SLC16A1	Monocarboxylate transporter 1	44
P61006	RAB8A	Ras-related protein Rab-8A	44
P35579	MYH9	Myosin-9	44
Q14764	MVP	Major vault protein	44

## Sheet: Legend S2C Table
S2C Table Legend
Leading protein IDs in human TIF	Gene symbol	Protein names	Number of times identified in exosomes (Exocarta)
Uniprot ID of lead protein detected in human TIF	Gene symbol from human proteomic analysis	Human protein name from lead protein ID in human TIF	Data taken from Exocarta database (exocarta.org). Exocarta defines these as exosomal marker proteins because they appear in the list of the top 100 proteins most commonly identified in exosomes. This column shows the number of times they have been identified in exosomes
Green columns	Data on human TIF protein mRNA (O'Donnell et al, 2021)
Blue column	Number of times identified in exosomes (Exocarta)
References:
O'Donnell et al 2021, FASEB J, https://faseb.onlinelibrary.wiley.com/doi/full/10.1096/fj.202002484R
Exocarta, https://www.exocarta.org

## Sheet: S2D Table
S2D Table. Sertoli cell-enriched proteins that are unique to mouse TIF, human TIF or are conserved in both
Unique to mouse TIF	Unique to human TIF	Conserved
9630033F20-Rik	ABAT	ADK
AKR1B3	ABCD1	CLU
AKR1C13	ALDH1B1	DDAH1
BASP1	CAMK1	EFHD2
CDK5	CMTR1	ESPN
CST12	CXADR	FBXO21
CST9	CYB5R1	HK2
CTSL	FSCN1	HMGN5
DOCK7	G6PD	MARCKSL1
EPPIN	GAS7	SAT2
ETNK2	GATM	SCRN1
FABP5	GLUD2	SCD4
GCA	GMPR	TMPT
GIP3C	IGSF8	UNC119
GSTM6	MBOAT7	VCL
GSTM7	NECAP2
HDAC6	PFKL
HEBP2	PRND
HSPB1	PTPN7
KCTD14	SLC52A3
LDHB	SLC7A5
MYO7A	SRC
NPL	STK10
PALD1	SYK
PDIA5	WIPF3
PHGDH
PRKRA
PWWP3B
QPCT
RHOX8
SMPX
TUBB3

## Sheet: Legend S2D Table
Supplementary Table 2D legend
Summary of Sertoli cell-enriched proteins in mouse or human TIF, and proteins that were conserved in both.
See data in Tables 1 and 2, S1A and 2A Tables
